# Supplementary material for: Transcriptional reprogramming of xylem cell wall biosynthesis in tension wood
Source: Plant Physiol. 2021 Feb 2;186(1):250–69. doi: 10.1093/plphys/kiab038 (PMC8154086; doi:10.1093/plphys/kiab038)
Supplement: kiab038_Supplementary_Data [file kiab038_supplementary_data.zip]

Archive with 2 entries (2 files):
- pp2020-ra-01016d supplemental data.pdf
- pp2020-ra-01016d supplemental datasets.xlsx
