# Supplementary material for: Transcriptional reprogramming of xylem cell wall biosynthesis in tension wood
Source: Plant Physiol. 2021 Feb 2;186(1):250–69. doi: 10.1093/plphys/kiab038 (PMC8154086; doi:10.1093/plphys/kiab038)
Supplement: kiab038_Supplementary_Data [file kiab038_supplementary_data.zip › pp2020-ra-01016d supplemental datasets.xlsx]

## Sheet: Supplemental Dataset S1
Supplemental Dataset S1. Differentially expressed genes (DEGs) in tension wood after 3-day stem bending.						DEGs (fold change > 2 or < 0.8 , False Discovery Rate (FDR) < 0.05), Gene IDs correspond to P. trichocarpa genome version 3.0, CPM denote counts per million reads, Transcription factors are highlight yellow
Gene IDs	Xylem（CPM）	Pholem（CPM）	Leaf（CPM）	Shoot（CPM）	V（CPM）	T3（CPM）	Fold Change_T3	FDR_T3	Xylem_specific
Potri.009G009700	0	0.13	0.08	0.14	0	10.1	639.145	0.04	F
Potri.T146200	0	0	0	0	0.09	15.2	335.461	0.02	F
Potri.004G110200	0	0	0.08	0	0	1.08	206.5	0	F
Potri.004G110300	0	0	0	0	0	1.08	206.5	0	F
Potri.004G110500	0	0	0	0	0	1.08	206.5	0	F
Potri.004G110600	0.05	0	0	0	0	1.08	206.5	0	F
Potri.002G199100	1.13	0.06	0	0	0	1.02	191.341	0	T
Potri.004G093800	0.22	0.38	78.75	1.2	0	0.79	153.277	0.02	F
Potri.006G152500	0	0	0.14	1.18	0	0.79	148.056	0	F
Potri.T089200	0	0	0	0.1	0	0.72	132.514	0.01	F
Potri.004G109700	0	0	0	0	0	0.51	97.0059	0	F
Potri.004G109900	0	0	0	0	0	0.51	97.0059	0	F
Potri.004G110000	0	0	0	0	0	0.51	97.0059	0	F
Potri.016G057600	0	0	2.17	0.07	0.57	48.7	88.0347	0	F
Potri.004G110400	0	0	0	0	0.04	1.08	58.4852	0	F
Potri.004G110800	0.05	0	0	0	0.09	1.57	49.18	0	F
Potri.004G110900	0	0	0	0	0.09	1.57	49.18	0	F
Potri.T089100	0.05	0.25	0.72	0.09	0.04	0.75	39.1245	0.02	F
Potri.005G193600	0.14	0.19	78.22	3.02	0.11	2.44	35.261	0	F
Potri.004G110700	0	0	0	0	0.07	1.57	34.5353	0	F
Potri.004G110100	0	0	0	0	0.04	0.51	27.6652	0.02	F
Potri.004G109800	0	0	0	0	0.04	0.51	27.4741	0.02	F
Potri.006G249500	0.06	0	0.52	0.48	0.04	0.49	26.7228	0.02	F
Potri.002G040500	0.11	0	0	0	0.08	2.16	25.6342	0	F
Potri.001G229500	0.26	0.09	0.09	0	0.13	1.23	25.4572	0.01	F
Potri.017G147400	0.1	0.3	11.4	4.39	0.09	1.53	25.4572	0.02	F
Potri.002G074900	1.08	0	0.58	3.58	0.9	18.7	21.7057	0	F
Potri.006G206900	0.11	0.1	12.08	6.84	0.26	6.04	21.7057	0	F
Potri.002G152600	0.17	0.89	3.98	5.7	0.16	3.1	21.4068	0.01	F
Potri.016G128300	0.16	0.16	1.06	0.1	0.15	1.97	19.1597	0.03	F
Potri.001G064500	0	0	0	0	0.06	0.82	19.0273	0.01	F
Potri.002G040400	0.32	0	0	0.1	0.13	1.57	18.3792	0	F
Potri.002G123200	0.16	0.13	0	0	0.67	11.67	17.0299	0	F
Potri.018G088500	0.84	0.56	190.82	105.16	1.33	21.29	16.3362	0	F
Potri.001G464900	0	0	0	0	0.09	0.94	16.2234	0.01	F
Potri.012G113600	0.15	0	0	0.18	0.09	1.09	16.1113	0.01	F
Potri.001G404100	0.36	0.33	3.72	3.42	0.29	4.37	15.7797	0.01	F
Potri.001G083700	0.2	1.44	0.43	1.81	0.63	9.18	15.3482	0	F
Potri.008G175100	0.06	0.16	0.11	0.05	0.06	0.86	15.1369	0.01	F
Potri.013G101100	0.21	0.72	0	0	0.08	1.15	14.2215	0.04	F
Potri.002G147100	0	0	0.2	0.16	0.08	1.11	13.737	0.01	F
Potri.008G061700	0.32	0.84	2.39	2.4	0.14	1.79	13.6422	0.02	F
Potri.002G022700	0.07	0	0.08	0.45	0.12	1.47	12.4666	0	F
Potri.005G239100	0.2	40.26	0.19	0.51	0.16	1.26	12.4666	0.03	F
Potri.016G135200	0.07	0	0.36	0.65	0.06	0.52	12.3805	0.04	F
Potri.011G142200	3.69	4.2	2288.91	24.37	0.09	1.14	12.295	0	F
Potri.010G116300	0.18	0.35	0	0.14	0.31	3.58	11.7127	0	F
Potri.016G135800	3.56	14.82	574.45	287.16	0.27	2.87	10.8528	0.01	F
Potri.009G112500	24.21	24.74	10.89	25.6	1.98	20.75	10.2674	0	F
Potri.014G108700	0.11	0.13	0.09	0.14	0.4	3.96	9.84916	0	F
Potri.003G166800	0.27	0.06	0	0	0.37	3.03	8.45614	0	F
Potri.009G120400	0.11	0.09	0.12	0.14	3.02	23.83	8.45614	0	F
Potri.006G243700	13.89	13.33	7629.24	39.46	0.44	3.65	8.39773	0.03	F
Potri.016G111900	0.41	0	0	0.24	1.02	7.89	8.39773	0.03	F
Potri.007G127700	0.07	0	0.33	5.97	0.5	4.21	8.11168	0.01	F
Potri.009G085300	1.02	0.13	0.09	0.17	0.29	1.56	8.11168	0.03	F
Potri.016G128600	0.13	0.1	9.43	4.3	0.09	0.79	8.11168	0.04	F
Potri.009G114800	6.9	1.1	2.03	19.09	3.14	24.39	8	0	F
Potri.010G137100	0.21	0.06	0.13	0.11	0.47	3.73	8	0.01	F
Potri.006G243600	14.41	13.26	7754.88	41.56	0.45	3.5	7.78124	0.04	F
Potri.010G042300	0.34	0.11	38.75	1.44	1.64	11.55	7.51618	0.01	F
Potri.016G046400	1.14	0.81	0.1	0.49	0.46	3.31	7.51618	0.02	F
Potri.019G069200	0.12	0.1	0	0.09	0.34	2.41	7.51618	0.02	F
Potri.010G170900	0.83	1.01	15.02	3.37	0.16	1.14	7.1602	0.02	F
Potri.010G192400	1	52.7	5.43	16.15	2.07	14.17	7.06162	0.01	F
Potri.017G118700	0.36	23.49	0.14	1.08	1.05	7.3	7.06162	0.03	F
Potri.019G058900	0.41	0.13	0.16	0.26	0.54	3.61	6.82108	0.04	F
Potri.014G049600	3.23	0.62	0	0.14	1.92	13	6.77396	0	F
Potri.007G103500	0.09	12.92	0.56	1.75	0.96	6.14	6.72717	0.04	F
Potri.011G158300	1.83	0.51	92.23	3.51	1.29	7.84	6.27667	0.01	F
Potri.011G165000	0.18	0.19	31.74	2.27	0.26	1.66	6.23332	0.04	F
Potri.002G081000	2.91	3.78	60.17	19.78	6.18	34.93	6.02099	0.01	F
Potri.009G114700	22.45	0.97	7.25	22.37	13.71	78.68	6.02099	0	F
Potri.002G121300	0.09	0	0.85	0	5.7	31.44	5.81589	0	F
Potri.T056000	0.06	0.07	0.25	0.29	0.29	1.63	5.77572	0.02	F
Potri.012G071300	0.14	0	0.1	0.1	0.95	5.26	5.73582	0	F
Potri.004G093000	0.7	0.14	0	0	0.56	3.16	5.6962	0.02	F
Potri.011G161500	1.06	0	0	0	11.49	63	5.6962	0	T
Potri.017G064200	0.25	0.06	0	0	0.65	3.5	5.6962	0.03	F
Potri.006G007900	5.21	17.68	1.2	8.48	2.38	12.85	5.61778	0	F
Potri.002G175200	0.18	35.56	4.86	20.3	1.7	9.16	5.57897	0	F
Potri.017G099000	0.89	0.4	17.28	6.14	3.2	15.85	5.24157	0.03	F
Potri.003G134600	5.48	8.42	5.19	2.4	2.48	12.92	5.20537	0	F
Potri.007G114400	0.98	0.62	0.4	0.49	9.36	47.33	5.16941	0	F
Potri.006G040900	0.68	1.3	8.12	11.73	0.78	3.89	5.06303	0	F
Potri.008G115500	0.2	0.1	0	0	0.59	2.89	5.06303	0.04	F
Potri.018G089400	3.08	1.77	631.11	400.61	2.99	14.56	5.02805	0.03	F
Potri.008G114700	0.16	0	1.37	7.2	0.63	2.94	4.89056	0.04	F
Potri.011G031500	0.38	14.78	4.66	7.71	0.99	4.68	4.82323	0.01	F
Potri.012G089600	0.1	0	0	0.1	0.75	3.62	4.82323	0.04	F
Potri.005G193800	2	0	0.79	0.09	17.99	80.74	4.78991	0.01	F
Potri.004G162400	11.23	14.43	4228.96	273.16	1.68	7.71	4.75683	0.03	F
Potri.001G036700	0.49	0	0	0.09	0.67	2.98	4.69134	0.03	F
Potri.003G080400	0.31	0.2	0.75	0.45	1.96	8.69	4.69134	0.01	F
Potri.008G154700	1.6	2.6	1.39	7.87	2.17	9.74	4.69134	0	F
Potri.018G088600	1.82	0.47	241.21	148.97	3.26	14.65	4.62675	0.03	F
Potri.017G064300	7.23	15.58	4.97	7.18	17.57	75	4.53154	0	F
Potri.009G109800	0.26	0.84	15.95	20.61	1.21	5.29	4.50023	0	F
Potri.001G007000	0.83	13.18	1.3	2.75	3.14	12.92	4.34694	0	F
Potri.019G079200	1.04	3.02	0.33	6.03	8.24	33.11	4.34694	0.04	F
Potri.007G098600	0.66	0.06	7.92	5.43	2.5	10.36	4.28709	0.01	F
Potri.007G114500	3.19	4.27	9.87	3.39	13.43	56.2	4.28709	0	F
Potri.007G119900	1.87	0	0.08	0.09	7.92	32.34	4.28709	0	T
Potri.017G108500	1.94	8.17	76.09	405.14	0.99	4.12	4.25748	0.04	F
Potri.T043100	5.22	12.43	4.17	5.98	13.49	54.16	4.25748	0	F
Potri.014G043000	12.79	5.44	0.26	1.45	18	73.16	4.22807	0.03	F
Potri.011G135700	5.87	6.07	0.4	3.11	2.27	9.35	4.19887	0	F
Potri.004G233500	0.93	0	0.73	0.09	5.75	22.7	4.16986	0	F
Potri.010G101500	0.99	23.01	1.92	5.29	0.89	3.7	4.16986	0.03	F
Potri.014G022700	43.18	0.1	0.14	0.24	168.04	667.58	4.16986	0	T
Potri.001G120500	0.72	0.1	3.12	5.27	4.41	17.49	4.14106	0.01	F
Potri.008G213200	10.3	14.75	70.07	24.9	8.68	32.75	3.97237	0	F
Potri.004G117700	1.58	0	1.03	0.3	6.18	22.93	3.91768	0.02	F
Potri.012G114500	1.08	0.35	0.81	1.82	1.23	4.6	3.89062	0.04	F
Potri.007G136800	2.35	0.24	0.43	0.18	9.99	36.65	3.81055	0	T
Potri.016G067900	3.46	0.95	1.05	0.32	5.43	19.94	3.81055	0	T
Potri.005G002100	3.81	3.49	3.82	0.53	8.78	31.96	3.78423	0	F
Potri.008G115600	6.64	0.49	0.46	0.83	16.02	58.13	3.78423	0	T
Potri.007G030800	9.25	1.3	3.7	2.44	39.96	143.79	3.75809	0	T
Potri.007G114700	1.81	2.27	6.82	2.42	4.85	17.78	3.73213	0	F
Potri.004G059700	1.53	2.16	1.29	1.92	1.27	4.57	3.70635	0.03	F
Potri.004G117500	1.41	0.45	4.35	0.74	5.33	18.88	3.70635	0.02	F
Potri.004G117100	69.98	8.15	11.52	7.69	298.85	1052.48	3.68075	0	T
Potri.011G077800	2.01	31.24	13.52	12.23	3.38	12.08	3.68075	0.02	F
Potri.001G470100	4.86	2.29	50.25	19.43	18.81	65.39	3.65533	0	F
Potri.008G194300	2.83	5.62	6.89	5.45	5.44	18.83	3.605	0	F
Potri.004G117200	123.26	4.86	4.84	3.57	504.08	1733.67	3.5801	0	T
Potri.005G194900	11.01	4.66	1.74	5.19	42.66	143.52	3.5801	0.01	T
Potri.015G089200	1.7	0.16	2.71	3.36	3.82	13.24	3.5801	0.01	F
Potri.004G181800	6.78	1.49	0.29	0.96	18.94	63.55	3.55537	0	T
Potri.006G137200	1.32	1.5	1.27	2.03	3.77	12.81	3.55537	0	F
Potri.015G003100	70.11	2.76	0.27	0.3	5.74	20.32	3.55537	0.03	T
Potri.015G147900	0.57	0.52	1.86	2.97	2.05	7.22	3.55537	0.04	F
Potri.001G109300	33.58	0.07	0.11	0.2	174.23	585	3.53081	0	T
Potri.008G110900	113.14	0.33	0.66	0.66	512.84	1720.65	3.50642	0	T
Potri.008G111000	113.08	0.24	0.66	0.6	512.64	1720.51	3.50642	0	T
Potri.008G172500	3.28	2.84	1.2	0.45	6.78	22.44	3.4822	0	F
Potri.002G121200	10.19	3.71	29.61	5.34	27.25	85.72	3.31728	0	F
Potri.014G064200	0.94	0.81	0.42	1.07	3.35	11.08	3.29436	0.02	F
Potri.002G121400	71.52	5.91	35.59	7.28	217.04	672.06	3.24901	0	T
Potri.011G166200	1.49	0.27	0.19	0.33	6.25	19.74	3.24901	0	T
Potri.007G032100	0.38	1.36	0.6	1.83	1.81	5.65	3.22657	0.03	F
Potri.T011200	121.63	1442.48	194.48	1919.89	121.64	385.27	3.20428	0	F
Potri.001G336800	89.46	5.32	4.69	10.98	347.08	1047.31	3.16017	0	T
Potri.003G156600	68.14	18.54	14.04	13.85	157.16	475.63	3.16017	0	T
Potri.017G101300	78.33	9.83	9.58	8.5	144.91	439.03	3.16017	0	T
Potri.014G064700	1.27	1.19	0.35	1.58	3.45	10.82	3.13834	0.02	F
Potri.003G083000	58.59	0.52	2.69	5.34	187	557.1	3.11666	0	T
Potri.006G253600	66.57	0.22	0.3	0.95	346.71	1026.72	3.09513	0	T
Potri.014G004500	74.68	0.16	0.23	0.78	375.57	1111.1	3.09513	0	T
Potri.017G114600	87.26	147.44	23358.4	2312.08	12.33	37.1	3.09513	0	F
Potri.007G006900	2.51	0.96	0.17	0.38	6.83	20.09	3.07375	0	F
Potri.003G102000	8.53	6.34	1.76	3.25	47.61	141.52	3.05252	0.02	F
Potri.010G134700	31.59	20.4	11.52	12.97	23.65	68.47	3.05252	0.01	T
Potri.016G132100	1.86	0.94	0.6	15.03	14.88	43.81	3.03143	0	F
Potri.011G131200	2.36	2.22	2.48	2.84	11.84	34.16	2.9897	0.03	F
Potri.015G080800	3.21	0.27	25	21.42	17.75	50.96	2.9897	0	F
Potri.T080100	7.82	0.1	0.07	0	44.66	128.14	2.9897	0.03	T
Potri.011G127800	2.09	0.1	0	0.14	6.62	18.52	2.96905	0.04	T
Potri.003G073400	5.26	0.68	19.8	3.09	16.68	46.05	2.94854	0.04	F
Potri.007G088800	7.55	0.1	0	0	42.52	120.08	2.94854	0.04	T
Potri.001G450200	17.34	20.04	5.84	16.1	31.81	90.64	2.92817	0	F
Potri.011G151300	6.99	0.39	0.52	0.37	25.96	71.96	2.92817	0.02	T
Potri.006G113400	50.04	117.57	18.1	14.59	85.64	237.53	2.90795	0	F
Potri.001G157400	17.46	21.05	18.91	24.63	40.15	111.81	2.88786	0	F
Potri.002G080700	5.41	0	0.1	0	27.27	74.71	2.88786	0.01	T
Potri.004G210500	2.78	0	0	0.09	16.74	46.33	2.86791	0	T
Potri.005G116900	29.26	0.42	39.02	16.38	84	227.92	2.86791	0.04	F
Potri.009G053500	3.82	16.85	0.14	0.29	14.2	38.68	2.8481	0.02	F
Potri.015G013300	85.61	0.2	0.17	0.27	357.39	976.47	2.8481	0.02	T
Potri.014G153800	119.17	67.83	52.64	39.29	78.41	211.65	2.80889	0.01	T
Potri.002G034000	64.74	113.63	34.26	57.36	191.24	511.24	2.78949	0.02	F
Potri.014G000300	13.22	6.85	41.36	8.58	16.86	45.16	2.78949	0.02	F
Potri.005G177200	59.87	14.87	32.75	24.4	163.86	433.44	2.77022	0.01	T
Potri.010G236700	2.92	0.13	7.36	0.61	8.6	22.54	2.73208	0.01	F
Potri.013G014200	363.08	0.77	1.07	1.36	1588.52	4156.11	2.73208	0.01	T
Potri.006G195300	4.01	0.49	7.17	5.19	7.24	18.84	2.71321	0.04	F
Potri.012G119500	5.03	0.48	0.65	0.46	6.16	16.1	2.71321	0.02	T
Potri.001G247600	35.77	0.63	0.24	0.42	116.28	299.47	2.69447	0.01	T
Potri.004G044100	55.55	14.51	13.63	16.51	109.41	282.82	2.69447	0	T
Potri.005G208800	8.61	0.37	0.24	0.13	11.54	29.81	2.69447	0.01	T
Potri.008G070200	36.93	0.27	7.4	4.37	57.7	148.34	2.69447	0	T
Potri.014G149900	812.74	2071.93	53.38	380.38	327.28	842.43	2.69447	0	F
Potri.018G149800	13.96	3.89	7.4	5.55	80.17	203.57	2.69447	0.04	F
Potri.001G166500	31.91	34.18	20.24	44.74	70.61	182.4	2.67586	0	F
Potri.009G012100	219.97	0.74	0.53	0.88	607.53	1557.62	2.67586	0.01	T
Potri.011G151400	25.77	7.39	2.97	7.33	89.69	229.08	2.65737	0.03	T
Potri.006G216500	48.04	16.96	12.96	12.08	79.39	199.12	2.63902	0.03	T
Potri.010G182800	25.51	77.6	21.31	23.95	53.28	134.24	2.63902	0.01	F
Potri.004G037000	28.33	13.97	1.74	4.52	73.6	185.4	2.62079	0.01	T
Potri.014G024000	5.75	1.52	88.73	32.69	12.69	31.69	2.60268	0.03	F
Potri.001G109200	40.12	28.08	18.45	27.65	106.14	262.64	2.58471	0.01	F
Potri.008G214200	15.73	8.74	8.95	8.63	27.8	69.38	2.58471	0	T
Potri.009G086800	12.34	1.53	0.18	0.29	38.09	94.03	2.58471	0.03	T
Potri.013G151500	329.23	0.49	0.69	1.06	1477.69	3580.03	2.53151	0.01	T
Potri.007G045200	76.81	14.66	1.58	11.89	267.91	649.33	2.51403	0.02	T
Potri.009G120300	37.67	5.68	15.27	4.78	198.14	476.39	2.51403	0.04	T
Potri.013G151400	537.1	1	0.98	2.2	2669.45	6432.07	2.51403	0.02	T
Potri.019G037300	9.64	1.72	0.46	1.53	63.25	153.31	2.51403	0.03	T
Potri.007G103600	4.84	1.61	31.96	7.71	8.17	19.48	2.49666	0.04	F
Potri.012G123900	49.14	30.17	19.87	38.14	66.28	160.7	2.49666	0.01	F
Potri.013G151300	154.65	0.43	0.32	0.54	1047.16	2493.29	2.49666	0.03	T
Potri.008G102900	51.04	61.85	7.08	28.89	50.21	119.67	2.47942	0.03	F
Potri.007G138300	16.43	0.22	1.11	13	33.38	77.85	2.44528	0.02	F
Potri.006G136600	6.89	5.52	2.64	7.53	15.32	35.98	2.42839	0.02	F
Potri.012G005100	7.43	4.24	36.92	8.83	16.06	37.12	2.42839	0.04	F
Potri.003G216400	35.64	37.65	72.59	79.17	35.94	83.09	2.41162	0.01	F
Potri.006G182000	43.45	1.92	2.76	2.17	58.57	133.85	2.41162	0.04	T
Potri.T044100	3.74	3.23	0.59	2.83	10.72	25.38	2.41162	0.02	F
Potri.002G235900	8.15	5.11	6.86	4.06	38.67	88.38	2.39496	0.02	F
Potri.007G114600	15.87	18.94	62.33	18.47	16.48	38.16	2.37841	0.02	F
Potri.008G006400	59.7	17.66	17.27	13.56	74.63	172.52	2.37841	0.03	T
Potri.001G018300	15.23	18.25	4.55	2.48	16.07	36.94	2.36199	0	F
Potri.015G001800	18.75	10.49	1.23	2.83	36.2	82.33	2.36199	0.04	T
Potri.015G096900	130.99	7.97	1.72	5.94	136.72	310.64	2.36199	0.02	T
Potri.010G141300	12.22	29.26	17.81	17.39	17.52	39.72	2.34567	0.01	F
Potri.014G102300	17.43	23.61	15.13	9.62	26.64	60.16	2.34567	0.03	F
Potri.017G136400	6.52	3.04	6.1	5.36	15.48	34.68	2.34567	0.02	F
Potri.005G260300	68.38	23.71	31.75	34.76	128.84	288.31	2.32947	0.03	T
Potri.011G106300	8.97	6.67	7.36	2.93	11.54	25.72	2.32947	0.03	F
Potri.018G122700	750.48	362.92	347.1	400.28	1313.82	2937.83	2.32947	0.03	T
Potri.012G109200	124.19	34.16	36.89	27.86	127.64	285.48	2.31338	0.03	T
Potri.001G028100	34.24	12.74	7.51	5.78	146.32	325.12	2.31338	0.02	T
Potri.019G120900	38.83	0.1	0.09	0.19	261.07	580.56	2.31338	0.01	T
Potri.018G119500	756.46	362.21	345.37	399.5	1336.42	2945.35	2.2974	0.04	T
Potri.019G123200	343.51	1.79	23.14	40.67	1387.34	3052.19	2.2974	0.02	T
Potri.011G077500	31.66	17.42	12.99	16.03	32.08	69.87	2.26577	0.01	T
Potri.011G150200	12.48	29.02	14.89	19.9	13.05	28.54	2.25012	0.03	F
Potri.019G121100	97.87	0.17	0.17	0.45	469.71	1014.24	2.25012	0.02	T
Potri.019G121200	140.08	0.42	0.41	0.7	860.52	1855.82	2.25012	0.01	T
Potri.017G001400	27.93	14.04	16	21.69	18.42	39.45	2.23457	0.03	F
Potri.001G399900	31.25	23.05	10.34	17.61	42.74	91.04	2.21914	0.04	F
Potri.015G097000	22.11	0.87	1.04	3.13	25.82	55.21	2.21914	0.03	T
Potri.019G121300	305.11	0.45	0.52	1.27	1443.14	3029.89	2.18859	0.02	T
Potri.005G057300	21.22	3.29	5.49	2.37	31.88	66.26	2.17347	0.04	T
Potri.006G118800	15.35	18.65	13.8	21.27	29.9	62.76	2.17347	0.04	F
Potri.003G139400	19.92	23.85	20.05	21.84	34.84	71.83	2.12874	0.02	F
Potri.011G077700	85.06	52.86	27.25	47.85	103.84	211.28	2.11404	0.02	T
Potri.003G131400	23.32	22.61	11.34	25.5	37.12	75.43	2.09943	0.04	F
Potri.010G185000	63.35	20.83	13.38	18.28	105.62	214.01	2.09943	0.03	T
Potri.010G208800	41.38	17.07	12.61	118.16	12.74	26.14	2.08493	0.04	F
Potri.017G103200	7.58	5.74	3.05	11.88	33.18	66.07	2.07053	0.04	F
Potri.019G120800	22.03	0.14	0.08	0.07	164.2	326.8	2.07053	0.03	T
Potri.019G123100	166.7	1.48	22.86	40.15	1158.63	2309.75	2.07053	0.03	T
Potri.007G102100	9	19.05	9.37	51.51	27.82	13.5	0.5	0.03	F
Potri.012G111500	94.83	1.04	7.81	5.25	51.87	24.94	0.496546	0.04	T
Potri.003G039400	88.03	13.3	61.35	28.57	116.3	55.2	0.493116	0.03	F
Potri.002G057700	108.7	22.39	104.17	78.92	64.31	30.23	0.48971	0.03	F
Potri.010G233700	102.84	53.38	24.8	24.13	46.04	21.8	0.48971	0.04	T
Potri.014G114700	3399.18	437.91	317.26	297.52	1841.04	870.28	0.48971	0.04	T
Potri.003G037600	88.15	13.99	63.29	29.77	113.66	52.87	0.482968	0.02	F
Potri.003G141900	302.74	37.82	118.04	76.02	154.26	71.52	0.482968	0.04	T
Potri.011G057400	83.03	3.84	13.28	5.62	43.23	20.16	0.482968	0.02	T
Potri.002G079500	50.53	0.71	1.95	1.26	29.49	13.56	0.473029	0.03	T
Potri.014G162900	235.68	70.93	30.88	91.42	176.6	81.8	0.473029	0.01	T
Potri.001G320400	2381.09	273.24	338.34	350.46	1066.39	483.22	0.469761	0.02	T
Potri.005G205700	226.64	19.24	5.98	15.75	169.89	76.23	0.463294	0.01	T
Potri.002G091700	57.88	8.07	22.76	17.73	66.02	29.16	0.460094	0.02	T
Potri.001G332200	398.62	2.51	22.88	36.73	219.29	96.51	0.456916	0.02	T
Potri.006G036300	57.36	0.67	0.24	0.52	90.26	39.48	0.456916	0.04	T
Potri.015G142000	351.13	19.38	20.03	23.08	278.13	121.09	0.456916	0.04	T
Potri.005G133800	27.74	19.43	19.32	22.66	40.87	18.05	0.450625	0.02	F
Potri.006G120400	104.02	1.86	0.45	0.65	153.08	65.55	0.450625	0.04	T
Potri.003G198100	184.89	46.23	26.88	22.39	138.18	58.89	0.444421	0.01	T
Potri.010G118000	89.51	22.78	35.74	14.85	61.07	26.01	0.441351	0.01	T
Potri.016G006200	124.71	3.63	0.42	0.53	108.24	45.69	0.441351	0.02	T
Potri.005G133700	86.23	47.35	30.29	31.07	148.19	63.95	0.438303	0.02	T
Potri.007G069600	68.63	10.94	103.63	48.02	39.83	16.78	0.438303	0.04	F
Potri.016G126700	82.06	73.54	23.61	35.87	55.38	23.44	0.438303	0	F
Potri.005G133600	92.25	43.72	24.53	24.52	173.41	74.57	0.435275	0.01	T
Potri.006G237100	115.49	2.29	2.48	2.44	205.92	87.97	0.435275	0.01	T
Potri.002G189000	5981.25	723.91	1043.25	1386.29	3588.89	1488.02	0.432269	0.01	T
Potri.002G189200	5769.18	691.54	983.55	1297.51	3532.25	1465.13	0.432269	0.01	T
Potri.003G157100	130.61	22.68	13.98	2.72	70.13	29.63	0.432269	0	T
Potri.019G130700	1482.08	62.18	241.98	197.03	931.96	379.6	0.429283	0.04	T
Potri.004G007600	1160.41	130.63	52.25	45.67	659.37	272.86	0.429283	0.01	T
Potri.001G070300	3.59	0.71	1.34	1.02	19.43	8.06	0.426317	0.04	F
Potri.001G213500	24.57	8.05	0.23	0.23	43.61	18.12	0.426317	0.03	F
Potri.007G031700	32.75	6.34	0.86	0.48	28.1	11.38	0.423373	0.02	T
Potri.002G016200	56.65	16.78	12.49	7.09	75.56	31	0.423373	0.02	T
Potri.006G056100	616.31	65.69	8.21	11.03	765.06	309.17	0.423373	0.02	T
Potri.010G034700	10.32	0.16	37.46	9.24	26.23	10.8	0.420448	0.02	F
Potri.001G279500	185.93	23.22	2.81	9.18	90.74	36.28	0.41466	0	T
Potri.018G014700	5.29	0.1	0.5	1.35	260.27	105.3	0.41466	0.03	T
Potri.018G052500	430.25	26.61	16.76	21.83	197.91	78.17	0.41466	0.02	T
Potri.002G005700	385.44	2.03	47.53	47.56	247.68	99.26	0.411796	0.02	T
Potri.018G014900	6.18	0.17	0.51	1.37	298.99	120.48	0.411796	0.02	T
Potri.001G094700	42.64	119.13	16.8	39.28	27.55	11.09	0.408951	0.02	F
Potri.T167100	80.93	0.43	11.82	9.31	66.36	26.62	0.408951	0.01	T
Potri.011G120200	32.18	0.16	7.64	9.2	29.72	11.71	0.406126	0.03	T
Potri.010G198800	840.07	522.73	251.22	344.69	751.02	294.1	0.406126	0.02	F
Potri.016G052100	99.93	6.55	7.97	13.21	295.58	116.57	0.406126	0.04	T
Potri.013G130400	230.72	31.22	30.77	52.55	359.4	139.1	0.403321	0.01	T
Potri.001G403700	146.8	9.19	30.83	16.38	180.97	69.04	0.397768	0.01	T
Potri.003G138100	74.47	1.27	0.93	1.5	94.66	36.03	0.395021	0	T
Potri.011G123500	5.75	6.45	0.87	0.94	20.71	7.91	0.389582	0.02	F
Potri.005G061600	444.69	4.87	2.08	3.05	338.16	124.71	0.389582	0.01	T
Potri.004G191000	46.44	0.25	0.35	0.19	43.93	16.57	0.389582	0	T
Potri.004G001800	73.62	22.07	6.06	5	27.43	10.17	0.386891	0.01	T
Potri.005G132200	71.81	40.48	25.93	26.79	144.57	55.25	0.386891	0	T
Potri.011G120300	96.72	0.2	15.81	11.2	84.82	31.54	0.384219	0.02	T
Potri.006G036200	23.82	0.4	0.24	1.03	29.08	10.64	0.384219	0.02	T
Potri.017G055000	40.55	1.55	5.86	9.05	71	26.37	0.381565	0.01	T
Potri.008G092700	24.17	0.25	0.34	0.51	35.07	13.2	0.378929	0.02	T
Potri.008G056100	175.46	30.99	15.79	22.66	79.9	28.52	0.373712	0	T
Potri.001G118800	103.7	1.32	0.66	1.12	79.41	28.58	0.371131	0.01	T
Potri.016G091100	877.78	190.42	1181.94	421.88	538.31	196.26	0.371131	0.02	F
Potri.T091700	53.71	60.93	15.97	26.33	27.38	9.84	0.371131	0	F
Potri.006G098100	55.88	28.08	2.38	29.56	12.93	4.62	0.368567	0.03	F
Potri.008G177500	214.47	15.28	1.49	10.33	155.75	55.65	0.368567	0	T
Potri.016G056500	46.22	1.63	0.98	3.97	12.66	4.45	0.363493	0.02	T
Potri.005G133500	10.22	3.37	4.57	2.81	36.68	12.92	0.358489	0	T
Potri.006G094300	14.03	10.08	2.89	2.49	15.32	5.19	0.353553	0.02	F
Potri.017G132800	11.82	5.89	27.07	9.26	9.25	3.12	0.348686	0.02	F
Potri.006G126800	1229.09	199.59	3568.39	1664.74	1203.47	406.39	0.346277	0.01	F
Potri.008G033900	43.69	1.26	0.11	0.21	18.98	6.08	0.339151	0.04	T
Potri.009G074300	288.08	40.51	3.5	10.28	187.91	60.74	0.339151	0	T
Potri.018G132200	0.52	41.66	0.11	0.28	15.17	4.88	0.339151	0.03	F
Potri.004G202500	8.52	8.12	5.24	9.25	131.54	43.27	0.336808	0	F
Potri.009G127900	2.94	0.1	3.21	0.28	94	31.12	0.334482	0	F
Potri.015G014000	54.42	25.55	2.01	2.76	31.53	10.12	0.332171	0	T
Potri.006G049200	46.42	1.46	0.57	4.36	21.05	6.67	0.329877	0	T
Potri.014G082600	10.56	2.5	17.83	9.46	12.79	4.01	0.329877	0.02	F
Potri.001G179400	2.4	5	0.15	4.19	8.04	2.53	0.320856	0.03	F
Potri.014G095800	216.66	8.4	3.17	6.23	175.74	54.19	0.320856	0	T
Potri.004G202600	1.34	1.24	0.92	1.3	9.44	2.82	0.307786	0	F
Potri.009G136400	69.62	4.08	48.56	33.6	34.62	9.98	0.30566	0.02	F
Potri.010G249600	129.72	0.94	99.91	16.14	75.12	21.47	0.30566	0.03	F
Potri.004G135200	152.32	30.02	129.57	59.91	123.36	35.68	0.303549	0	F
Potri.005G172400	1.22	5.72	59.05	10.33	43.75	12.93	0.303549	0	F
Potri.017G074400	74.86	11.57	0.95	1.26	39.45	11.45	0.303549	0	T
Potri.006G228600	679.8	50.07	27.31	49.14	396.46	112.1	0.29937	0	T
Potri.009G114300	5.17	41.9	0.11	2.07	68.71	19.45	0.291183	0.01	F
Potri.010G122800	15.17	6.61	2.96	10.7	5.9	1.61	0.287175	0.02	F
Potri.008G156800	41.85	0.56	14.46	8.81	28.16	7.44	0.285191	0.03	T
Potri.010G078600	36.45	3.05	43.25	4.41	38.87	10.8	0.285191	0	F
Potri.010G225300	11.67	0.78	11.49	1.9	4.38	1.19	0.281265	0.03	F
Potri.002G073500	18.79	0.38	0	0	10.91	2.78	0.264255	0	T
Potri.016G087000	60.98	29.67	25.28	10.52	21.6	5.32	0.264255	0.02	T
Potri.010G234100	194.26	1.02	1.86	6.6	275.15	69.16	0.262429	0	T
Potri.016G130500	3.7	31.94	23.32	47.53	25.68	6.65	0.262429	0	F
Potri.006G033400	8.3	0.2	12.58	0.34	3.27	0.82	0.260616	0.03	F
Potri.015G115100	0.71	2.28	0.73	1.47	3.98	0.98	0.258816	0.03	F
Potri.015G115200	0.37	1.02	0.8	1.43	3.7	0.87	0.244855	0.03	F
Potri.002G190800	19.17	1.39	16.48	4.22	17.1	4	0.241484	0	F
Potri.015G063500	0.22	4.56	0.85	0.7	5.35	1.26	0.239816	0.04	F
Potri.003G192900	121.38	6.43	4.57	10.8	53.12	12.22	0.238159	0	T
Potri.003G223900	92.55	1.56	3.01	1.76	107.11	23.67	0.233258	0	T
Potri.013G125000	3.09	0.11	5.69	1.29	3.68	0.83	0.230047	0.03	F
Potri.008G026400	2113.8	42.08	8.05	17.29	1318.31	284.19	0.22688	0	T
Potri.003G124400	53.59	1.42	0.43	0.36	49.27	10.9	0.22688	0	T
Potri.015G114700	0.33	0.72	0.28	1.77	3.19	0.67	0.219151	0.03	F
Potri.019G072300	12.13	3.99	7.73	5.77	8.29	1.7	0.217638	0	F
Potri.002G023900	30.45	19.29	47.37	79.24	30.26	6.09	0.210224	0	F
Potri.015G115000	0.36	0.83	0.47	1.15	3.42	0.68	0.210224	0.02	F
Potri.002G132900	87.75	3.81	5.37	2.25	42.37	8.13	0.20166	0	T
Potri.003G223800	121.74	1.11	3.13	1.81	142.9	27.04	0.200267	0	T
Potri.005G133200	2.33	50.57	0.75	0.29	28.82	5.69	0.196146	0	F
Potri.003G133400	20.9	1.94	1.24	0.44	12.67	2.04	0.175556	0.03	T
Potri.005G116800	14.67	0.37	3.22	1.43	3.73	0.57	0.161544	0.01	T
Potri.003G084500	2.64	0	0	0	8.37	1.24	0.154963	0	T
Potri.006G233600	15.27	0.26	0.09	0.19	19.3	2.82	0.154963	0	T
Potri.006G211000	6.34	0.2	0.09	0.37	1.65	0.2	0.128514	0.02	T
Potri.001G070200	1.19	37.75	3.76	7.44	3.26	0.4	0.126745	0	F
Potri.017G132900	2.72	0.76	2.86	0.65	3.25	0.39	0.125869	0	F
Potri.005G141600	965.82	36.93	251.72	91.53	135.56	15.39	0.122428	0	T
Potri.017G132600	0.94	0.46	1.11	0.26	1.57	0.17	0.114229	0.02	F
Potri.016G131400	0.65	0.36	0.09	0.24	0.84	0.12	0.0994421	0.04	F
Potri.003G084600	0.96	0	0	0	1.97	0.16	0.0921418	0.03	T
Potri.002G054300	2.69	0	0	10.74	9.86	0.87	0.0902456	0	F
Potri.010G142800	9.47	0.13	12.41	1.73	89.27	5.99	0.0674518	0.04	F
Potri.016G130800	0.34	0	0	0	0.56	0.1	0.0660636	0.04	T
Potri.001G323700	8.27	0.13	0.75	0.16	2.86	0.17	0.0638133	0	T
Potri.015G005300	4.88	0.17	0.36	0.12	1.68	0.09	0.0587202	0	T
Potri.016G131300	0.58	0.1	0.08	0.1	0.73	0.05	0.0507658	0.01	T
Potri.004G019400	2.67	0.61	0	0.22	1.67	0.12	0.0493776	0	T
Potri.002G093700	1.56	0.16	0.15	1.06	0.78	0.04	0.047039	0.02	F
Potri.015G132200	0.21	0.18	10.33	5.05	1.51	0.06	0.0448111	0.01	F
Potri.005G068900	10.02	4.18	16.7	99.07	5.01	0.2	0.0415214	0	F
Potri.011G046600	7.09	1.22	0.67	14.21	171.23	6.85	0.0415214	0	F
Potri.006G268600	0	0	0.48	0.14	0.52	0.05	0.0406669	0.02	F
Potri.006G268700	0	0	0.9	0.14	0.52	0.04	0.0406669	0.02	F
Potri.006G268800	0	0.07	0.74	0.14	0.53	0.05	0.0392817	0.01	F
Potri.016G131000	0.34	0	0	0	0.55	0.05	0.0387409	0.02	T
Potri.006G268500	0.11	0.1	10.54	0.48	0.56	0.05	0.0376815	0.01	F
Potri.001G277600	0.85	0.07	0	0.25	4.15	0.14	0.034674	0.03	T
Potri.016G131100	0.54	0	0.07	0	0.7	0.05	0.0303955	0.01	T
Potri.005G181600	0.58	23.58	4.72	20.06	9.79	0.19	0.0193704	0.01	F
Potri.003G143300	8.84	1.2	3.01	0.36	25.32	0.44	0.0167465	0	T
Potri.001G019700	0.19	0.17	0.97	0.18	52.08	0.43	0.00544822	0.02	F
Potri.012G017400	2.97	0.58	0.53	11.21	36.09	0.18	0.0033771	0	F

## Sheet: Supplemental Dataset S2
Supplemental Dataset S2. Differentially expressed genes (DEGs) in tension wood after 7-day stem bending.						DEGs (fold change > 2 or < 0.8 , False Discovery Rate (FDR) < 0.05), Gene IDs correspond to P. trichocarpa genome version 3.0, CPM denote counts per million reads, Transcription factors are highlight yellow
Gene IDs	Xylem（CPM）	Pholem（CPM）	Leaf（CPM）	Shoot（CPM）	V（CPM）	T7（CPM）	Fold Change_T7	FDR_T7	Xylem_specific
Potri.009G009700	0	0.13	0.08	0.14	0	4.24	639.145	0	F
Potri.002G147500	0	0	0	0	0	1.97	433.534	0	F
Potri.002G199100	1.13	0.06	0	0	0	1.76	390.722	0	T
Potri.T146200	0	0	0	0	0.09	27.8	337.794	0.01	F
Potri.018G040500	0	0	0.21	0.18	0	1.52	319.573	0	F
Potri.018G040600	0	0	0.27	0.13	0	1.15	240.518	0	F
Potri.009G082700	0	0	0	0	0	3.25	222.861	0.04	F
Potri.009G082900	0.07	0.13	42.23	0.49	0	3.25	222.861	0.04	F
Potri.009G083200	0	0	56.53	0.19	0	3.25	222.861	0.04	F
Potri.009G083400	0	0	0	0	0	3.25	222.861	0.04	F
Potri.009G083500	0	0	0	0	0	3.25	222.861	0.04	F
Potri.009G084200	0	0	0	0	0	3.25	222.861	0.04	F
Potri.009G084900	0	0	0.08	0.09	0	3.25	222.861	0.04	F
Potri.002G147800	0	0	0.24	0.1	0	0.96	213.783	0	F
Potri.012G011000	0	0.07	0.21	0	0	0.73	170.072	0	F
Potri.T005200	0	0.07	0.09	0.05	0	0.79	167.73	0	F
Potri.T005400	0	0	0	0	0	0.73	155.417	0	F
Potri.019G022200	0.86	0	0.92	3.31	0.03	2.27	146.018	0	F
Potri.002G074900	1.08	0	0.58	3.58	0.9	89.91	124.5	0	F
Potri.011G031800	0.73	0.45	202.19	38.81	0.11	7.99	118.603	0	F
Potri.001G447900	0.86	0.13	1.26	26.6	0	0.68	104.691	0.03	F
Potri.009G022400	0	0	0	0	0	0.47	104.691	0	F
Potri.008G007700	0	0	0	0.09	0	0.43	92.4115	0	F
Potri.016G128000	0	0	0	0	0	0.38	86.8227	0	F
Potri.001G447400	0.44	0	0.43	12.15	0	0.52	81.5719	0.02	F
Potri.001G447800	0.37	0.06	0.82	20.32	0	0.53	81.5719	0.04	F
Potri.016G126900	0	0	0.09	0.09	0	0.52	81.0084	0.02	F
Potri.016G127800	0	0.07	0.21	0.05	0	0.52	81.0084	0.02	F
Potri.002G058200	0.07	0	0	0	0	0.35	80.4489	0.01	F
Potri.012G071300	0.14	0	0.1	0.1	0.95	58.61	76.6386	0	F
Potri.003G101300	0	0.07	0	0.1	0	0.34	76.1093	0.01	F
Potri.014G090800	0	0	0	0	0	0.31	71.0124	0	F
Potri.T005300	0	0.37	0.27	0.05	0.03	1.03	64.8934	0	F
Potri.019G022000	4.3	0	1.14	19.47	0	0.28	64.4452	0.01	F
Potri.018G040700	0	0	0.09	0.07	0	0.29	63.1189	0.01	F
Potri.006G249500	0.06	0	0.52	0.48	0.04	0.89	55.7152	0	F
Potri.001G362500	0.14	0.2	0.7	0.68	0	0.24	54.9482	0.01	F
Potri.001G064500	0	0	0	0	0.06	2.09	54.5686	0	F
Potri.004G172400	0.06	0	0.07	0	0.03	0.83	54.5686	0	F
Potri.T102100	0	0	0	0	0.03	0.82	54.5686	0	F
Potri.009G017800	0.07	0.39	0.18	7.25	0	0.22	50.9143	0.02	F
Potri.018G088700	0	0	36.33	14.47	0.69	9.57	47.8352	0	F
Potri.012G071200	0.12	0	0.47	0.41	0.16	6.46	47.5048	0	F
Potri.018G089000	0	0	46.38	15.32	0.73	9.6	45.8866	0	F
Potri.011G161600	0	0	0	0	0	0.2	44.0173	0.02	F
Potri.015G021400	0.07	0	0	0	0	0.19	43.7133	0.03	F
Potri.006G062500	0	0	0	0	0	0.19	41.9326	0.03	F
Potri.003G195800	0	0.16	0.07	0	0	0.19	41.3553	0.03	F
Potri.001G447500	0.59	0	0.43	14.56	0.04	0.94	40.7859	0.01	F
Potri.002G196500	0.09	0.07	0	0	0	0.18	40.7859	0.04	F
Potri.016G074000	0	0.17	0	0	0	0.17	40.2244	0.03	F
Potri.016G111900	0.41	0	0	0.24	1.02	32.21	38.8542	0	F
Potri.018G088800	0.29	0.23	141.02	17.14	0.46	10.08	38.8542	0	F
Potri.004G142400	0.07	0.95	0.22	0.54	0	0.17	38.0546	0.03	F
Potri.004G093000	0.7	0.14	0	0	0.56	17.65	37.2715	0	F
Potri.005G106100	0.11	0.06	0.38	7.91	0.27	2.73	37.014	0	F
Potri.018G088900	0.06	0.17	90.14	29.63	0.51	10.68	36.7583	0	F
Potri.008G111400	0.06	0.06	0.08	0	0.09	1.84	35.5062	0	F
Potri.018G089100	0.09	0.06	78.73	29.16	0.6	11.78	34.7755	0	F
Potri.009G010000	0.11	0.1	7.25	0.5	0.15	2.88	33.5909	0.04	F
Potri.001G238700	0	0	0.16	0	0.13	2.64	32.6724	0	F
Potri.001G064400	0	0	0	0	0.04	0.5	32.2226	0	F
Potri.004G132400	0	0.16	0	0.1	0.04	0.5	32	0	F
Potri.012G005200	0	0.06	0.09	0	0.04	0.84	31.5594	0	F
Potri.013G060400	0.07	1.54	0.41	0.51	0.03	0.45	29.6508	0.02	F
Potri.002G147100	0	0	0.2	0.16	0.08	2.11	28.84	0	F
Potri.006G206900	0.11	0.1	12.08	6.84	0.26	6.67	28.443	0	F
Potri.T115400	0.14	0	0	0.05	0.07	1.37	28.2465	0	F
Potri.015G076300	0	0.3	0	0.09	0.04	0.8	28.0514	0	F
Potri.005G224700	0	0	0	0.12	0.03	0.41	27.0958	0	F
Potri.010G042300	0.34	0.11	38.75	1.44	1.64	36.27	26.5382	0	F
Potri.T005500	0.05	1.07	0	0.14	0.09	0.75	26.5382	0	F
Potri.016G127900	0.11	0	0.09	0	0.03	0.58	26.1729	0.04	F
Potri.015G039000	0.41	0.18	0.7	254.45	0.67	13.87	25.2813	0	F
Potri.009G085300	1.02	0.13	0.09	0.17	0.29	4.05	24.2515	0	F
Potri.011G158900	0.31	0	0	0.1	0.06	0.86	23.1029	0	F
Potri.002G121300	0.09	0	0.85	0	5.7	109.11	22.9433	0	F
Potri.005G193600	0.14	0.19	78.22	3.02	0.11	1.33	22.0087	0	F
Potri.017G064100	0.47	0.1	0.1	0.09	0.24	3.11	21.8566	0	T
Potri.009G065600	0.09	10.58	5.99	5.48	0.17	2.03	21.5557	0	F
Potri.011G159100	0.3	0	0.22	0.14	0.06	0.81	21.5557	0	F
Potri.009G120400	0.11	0.09	0.12	0.14	3.02	53.55	21.4068	0	F
Potri.016G126100	0.1	0.71	0.22	0.13	0.09	0.57	20.8215	0	F
Potri.001G229500	0.26	0.09	0.09	0	0.13	0.8	20.6776	0	F
Potri.007G070500	0.41	0	0.41	0	0.13	1.67	20.6776	0	F
Potri.007G078900	0.07	0	0	0	0.09	1.19	19.9733	0	F
Potri.005G106600	0.08	0.2	0.07	0.09	0.07	0.49	19.2929	0.01	F
Potri.008G022800	0	0.14	0.16	0.05	0.03	0.29	19.1597	0.01	F
Potri.T116000	0	0	0	0.05	0.1	0.71	19.1597	0	F
Potri.007G103500	0.09	12.92	0.56	1.75	0.96	15.47	19.0273	0	F
Potri.019G083900	0.19	18.68	90.16	8.97	0.04	0.29	18.7654	0.01	F
Potri.011G159300	0.09	0	0.18	0.17	0.06	0.7	18.507	0	F
Potri.T042900	0.13	0	0	0	0.2	2.14	18.3792	0	F
Potri.004G197300	0.05	0	0	0	0.04	0.29	18.2522	0.01	F
Potri.017G099000	0.89	0.4	17.28	6.14	3.2	48.44	18.2522	0	F
Potri.002G123200	0.16	0.13	0	0	0.67	10.25	18.0009	0	F
Potri.012G109500	0.28	0.38	0.18	0.39	0.17	2.63	17.5087	0	F
Potri.006G253900	0.12	10.91	5	4.47	0.03	0.26	17.3878	0.02	F
Potri.001G363100	0.13	0	0.67	0.26	0.1	1.44	17.0299	0	F
Potri.011G115400	0.07	0	0.08	0.74	0.17	1	16.9123	0	F
Potri.011G115800	0.07	0.16	0.08	0.09	0.17	1	16.9123	0	F
Potri.011G116500	0.07	0	0	0	0.17	1	16.9123	0	F
Potri.011G117400	0.07	0	0.32	8.7	0.17	1	16.9123	0	F
Potri.011G117900	0.07	0	0	0	0.17	1	16.9123	0	F
Potri.008G111300	0.11	0.1	0.21	0.31	0.12	1.8	16.4498	0	F
Potri.016G031200	0	0	1.19	0	0.09	0.47	16.3362	0.01	F
Potri.013G122900	0.64	6.92	207.96	62.42	0.03	0.25	16.1113	0.04	F
Potri.010G024500	0	3.94	0.31	0.13	1.25	16.82	16	0	F
Potri.011G034600	0.11	0	0	0.07	0.17	1.59	15.6707	0	F
Potri.016G124400	0.17	0.53	2.29	0.46	0.19	2.42	15.6707	0	F
Potri.002G147400	0.22	0	0.82	0.07	0.52	6.75	15.5625	0	F
Potri.018G089500	0.85	0.69	327.73	67.51	0.65	8.48	15.5625	0	F
Potri.001G016100	0	0	0	0.16	0.04	0.41	15.2422	0	F
Potri.011G142200	3.69	4.2	2288.91	24.37	0.09	1.24	15.2422	0	F
Potri.018G089300	0.43	0.17	126.93	48.99	1.39	17.69	15.2422	0	F
Potri.001G363000	0.07	0.06	0.19	0.12	0.06	0.56	14.9285	0	F
Potri.010G170900	0.83	1.01	15.02	3.37	0.16	2.03	14.8254	0	F
Potri.002G246700	0.05	0	0	0	0.11	0.92	14.723	0	F
Potri.019G022300	0.75	0.33	1.82	2.39	0.2	2.51	14.723	0	F
Potri.014G151900	0.27	0.42	0.29	0.59	0.09	0.39	14.6213	0.01	F
Potri.003G165600	0.1	0.06	0.56	0.4	0.26	3.17	14.42	0	F
Potri.011G117200	0.17	0	0.11	2.44	0.13	1.17	14.2215	0	F
Potri.005G025200	0.75	23.74	40.76	32.23	0.39	4.79	14.1232	0	F
Potri.017G064200	0.25	0.06	0	0	0.65	7.73	14.1232	0	F
Potri.T154300	0.06	0.44	0.99	0.51	0.13	0.56	14.1232	0.01	F
Potri.007G043100	0.2	0.06	0.79	2.01	0.08	0.66	13.737	0	F
Potri.010G050900	0.43	2.04	21.28	6.86	0.53	6.06	13.737	0	F
Potri.016G128600	0.13	0.1	9.43	4.3	0.09	1.14	13.737	0	F
Potri.001G308900	10.06	3.45	6.09	5.16	0.47	5.4	13.6422	0	F
Potri.015G036100	0.09	0.06	0.16	0	0.14	1.65	13.6422	0	F
Potri.002G147700	0.29	0	1.59	0.14	0.82	9.29	13.5479	0	F
Potri.T141700	0.15	0.06	8.2	4.52	0.06	0.52	13.5479	0	F
Potri.008G034400	0.16	0	0	0	0.26	2.07	13.1775	0	F
Potri.009G131800	7.16	6.14	5.62	9.41	0.79	5.77	13.0864	0	F
Potri.012G083000	0.73	0.34	16.87	1.31	1.18	12.62	12.996	0	F
Potri.018G089400	3.08	1.77	631.11	400.61	2.99	32.16	12.996	0	F
Potri.001G362600	0.09	0.06	0.78	0.28	0.08	0.64	12.9063	0	F
Potri.011G002400	0.21	0.13	7.24	1.09	0.13	1.41	12.9063	0	F
Potri.006G091200	0.11	0.26	0.08	0.14	0.22	2.54	12.8171	0	F
Potri.011G159200	0.12	0	0.22	0.16	0.07	0.75	12.6407	0	F
Potri.014G108700	0.11	0.13	0.09	0.14	0.4	4.38	12.5533	0	F
Potri.T127000	0.2	0	0	0	0.17	1.91	12.5533	0	F
Potri.019G079200	1.04	3.02	0.33	6.03	8.24	83.87	12.3805	0	F
Potri.017G047700	0.2	0.07	3.29	1.58	0.14	1.53	12.295	0	F
Potri.006G177600	0	0	0	0	0.13	1.4	12.2101	0	F
Potri.001G363600	0.07	0	0.35	0.18	0.07	0.46	12.042	0.01	F
Potri.004G125200	1.77	0.06	0	0.09	0.2	2.04	12.042	0	T
Potri.001G036700	0.49	0	0	0.09	0.67	6.59	11.9588	0	F
Potri.001G259600	0.09	0.2	36.6	26.41	0.06	0.44	11.9588	0.01	F
Potri.012G032700	0.2	0.78	128.15	40.35	0.09	0.69	11.9588	0	F
Potri.015G106900	0.06	0.13	0.07	0.19	0.07	0.48	11.9588	0.02	F
Potri.011G158300	1.83	0.51	92.23	3.51	1.29	12.78	11.8762	0	F
Potri.018G088600	1.82	0.47	241.21	148.97	3.26	31.88	11.7942	0	F
Potri.001G073200	0	0	0.07	0.19	0.06	0.46	11.7127	0.01	F
Potri.007G020300	0.11	0	0.47	0.14	0.08	0.57	11.7127	0	F
Potri.008G061700	0.32	0.84	2.39	2.4	0.14	1.45	11.7127	0.01	F
Potri.011G150000	0	0	0	0	0.55	1.96	11.7127	0.01	F
Potri.019G081300	0.06	0	0.11	0	0.66	4.31	11.7127	0	F
Potri.006G048700	0.11	0.2	0	0.19	0.26	1.77	11.5514	0	F
Potri.008G152400	0.06	0.07	0	0	0.52	5.1	11.5514	0	F
Potri.009G168900	0.15	0	0.09	0	0.1	0.42	11.5514	0.01	F
Potri.018G088500	0.84	0.56	190.82	105.16	1.33	12.68	11.4716	0	F
Potri.010G200100	0.07	0	0.07	0.12	0.13	0.44	11.3924	0.01	F
Potri.019G069200	0.12	0.1	0	0.09	0.34	3.24	11.3924	0	F
Potri.001G362800	0.07	0.06	0.27	0.16	0.11	1.07	11.3137	0	F
Potri.003G093500	0.1	0	0	0	0.36	3.42	11.0809	0	F
Potri.015G003100	70.11	2.76	0.27	0.3	5.74	52.68	11.0809	0	T
Potri.001G141100	0.12	1.22	15.92	8.64	0.49	2.95	11.0043	0	F
Potri.011G116000	0.07	0	0.08	0	0.1	1.03	11.0043	0	F
Potri.011G161500	1.06	0	0	0	11.49	105.53	11.0043	0	T
Potri.018G010100	0.47	0.57	0.92	0.53	0.25	1.56	11.0043	0	F
Potri.018G010300	0.47	0.57	0.92	0.53	0.25	1.56	11.0043	0	F
Potri.018G010600	0.47	0.57	1.62	0.53	0.25	1.56	11.0043	0	F
Potri.018G010800	0.47	0.57	1.64	0.53	0.25	1.56	11.0043	0	F
Potri.018G010900	0.47	0.57	1.64	0.53	0.25	1.56	11.0043	0	F
Potri.018G011000	0.47	0.57	1.64	0.53	0.25	1.56	11.0043	0	F
Potri.018G011100	0.47	0.57	1.64	0.53	0.25	1.56	11.0043	0	F
Potri.002G181100	0	0.31	0.15	0.55	0.09	0.63	10.9283	0	F
Potri.004G117700	1.58	0	1.03	0.3	6.18	56.02	10.9283	0	F
Potri.001G036600	0.18	1.25	0.37	3.42	0.57	5.28	10.8528	0	F
Potri.011G116800	0.34	0.89	43.67	33.41	0.15	1.02	10.8528	0	F
Potri.015G006000	0	0	0.1	0	0.06	0.42	10.8528	0.01	F
Potri.001G036500	0	0.32	0.09	0.2	0.38	3.53	10.7779	0	F
Potri.001G220400	0.07	0.13	0	0.09	0.07	0.51	10.7779	0	F
Potri.007G034700	0.88	0.87	0.78	2.06	0.12	0.75	10.7779	0.01	F
Potri.008G213200	10.3	14.75	70.07	24.9	8.68	79.51	10.7779	0	F
Potri.009G129000	0.2	0.18	0.19	0.94	0.49	4.36	10.7779	0	F
Potri.004G101900	0	0	0	0.36	0.08	0.52	10.7034	0.03	F
Potri.018G046900	0.16	1.92	0.46	0.79	0.18	1.63	10.7034	0	F
Potri.006G112200	0.14	2.28	9.01	8.8	0.41	3.79	10.6295	0	F
Potri.016G065300	0.29	0.54	224.46	1.44	1.69	14.92	10.6295	0	F
Potri.010G169300	0.07	13.86	3.73	2.84	0.27	0.81	10.4831	0.04	F
Potri.T073000	0.09	0.21	0	0.29	0.06	0.53	10.4831	0.01	F
Potri.001G120600	0.11	0	0	0.09	0.17	1.07	10.4107	0	F
Potri.008G010000	0.48	0.07	0	0.05	1.6	13.76	10.4107	0	T
Potri.018G010000	0.47	0.57	1.3	0.53	0.18	1.57	10.2674	0	F
Potri.002G121200	10.19	3.71	29.61	5.34	27.25	230.9	10.1965	0	F
Potri.012G058500	0	0.07	0	0	0.06	0.39	10.1965	0.02	F
Potri.005G097800	0.55	2.77	0.26	0.88	2.8	23.43	10.1261	0	F
Potri.003G080400	0.31	0.2	0.75	0.45	1.96	16.3	10.0561	0	F
Potri.008G172500	3.28	2.84	1.2	0.45	6.78	56.77	10.0561	0	F
Potri.011G134500	0	0	0	0	0.33	2.88	10.0561	0	F
Potri.T150400	0.23	0	0	0.07	0.29	2.53	9.91766	0	F
Potri.003G131900	1.55	0.13	0.09	0.26	0.25	1.42	9.84916	0	T
Potri.004G006800	0.1	0.18	0	0.18	0.13	0.77	9.78112	0.01	F
Potri.010G079300	1.95	1.15	434.55	78.49	0.76	6.19	9.71356	0	F
Potri.014G038900	0.35	0.64	8.28	1.08	0.9	7.41	9.71356	0	F
Potri.009G085200	0.26	0.13	0	0	0.6	4.95	9.64646	0	F
Potri.004G119700	0.05	0	5.46	0.34	0.08	0.46	9.51366	0.02	F
Potri.004G158700	0	0.81	1.21	0.28	0.45	2.47	9.51366	0	F
Potri.011G117800	0.23	34.71	5.32	4.84	0.13	1.11	9.51366	0	F
Potri.014G001600	0.27	0	0	0.07	0.19	1.02	9.51366	0	F
Potri.017G064300	7.23	15.58	4.97	7.18	17.57	137.36	9.31787	0	F
Potri.018G069700	50.29	27.55	77.06	23.94	2.07	15.9	9.25351	0	F
Potri.001G224300	0	0.07	0	0	0.06	0.34	9.18959	0.01	F
Potri.010G009500	0.14	0	1.14	0.14	1.23	9.48	9.18959	0	F
Potri.015G034900	0.63	0.4	0.58	0.41	2.01	15.5	9.18959	0	F
Potri.006G234900	0.12	0.07	0.14	0.28	1.93	14.43	9.12611	0	F
Potri.001G120500	0.72	0.1	3.12	5.27	4.41	32.96	9.00047	0	F
Potri.002G040500	0.11	0	0	0	0.08	0.65	8.87656	0	F
Potri.008G135000	0.05	0	0	0.14	0.1	0.79	8.87656	0.02	F
Potri.010G077500	0.46	0.11	0	0.28	12.12	89.34	8.87656	0	F
Potri.007G135200	1.31	0.14	0	0.09	0.45	3.41	8.81524	0	T
Potri.T043100	5.22	12.43	4.17	5.98	13.49	99.72	8.81524	0	F
Potri.001G064300	0.15	0.1	0.08	0.11	0.12	0.62	8.75435	0.01	F
Potri.009G010100	0	0	0	0	1	4.96	8.75435	0.02	F
Potri.009G010300	0	0	0	0	1	4.96	8.75435	0.02	F
Potri.009G010500	0.07	0	0.08	0	1	4.96	8.75435	0.02	F
Potri.008G009900	0.14	0	0	0	0.24	1.19	8.69388	0	F
Potri.003G168700	0.1	13.51	3.32	14.47	0.15	0.74	8.63383	0.01	F
Potri.007G032100	0.38	1.36	0.6	1.83	1.81	12.9	8.57419	0	F
Potri.007G119900	1.87	0	0.08	0.09	7.92	56.36	8.57419	0	T
Potri.017G015400	1.68	0.16	1.22	1.14	2.64	19.22	8.57419	0	F
Potri.001G134900	0.14	0	0.07	0	0.09	0.71	8.51496	0	F
Potri.010G079400	1.98	1.45	420.38	75.29	0.86	6.09	8.51496	0	F
Potri.019G018500	25.17	22.72	76.94	18.08	25.7	182.61	8.51496	0	F
Potri.011G077800	2.01	31.24	13.52	12.23	3.38	23.75	8.45614	0	F
Potri.014G022700	43.18	0.1	0.14	0.24	168.04	1178.24	8.45614	0	T
Potri.001G116200	0.19	0.33	0.11	0.21	1.05	7.37	8.39773	0	F
Potri.009G146600	0.08	0.2	0.56	0.4	0.11	0.59	8.39773	0.01	F
Potri.001G404100	0.36	0.33	3.72	3.42	0.29	2.02	8.28212	0	F
Potri.002G040400	0.32	0	0	0.1	0.13	0.62	8.28212	0.01	F
Potri.003G190600	0.12	0.23	53.48	12.01	0.38	0.97	8.28212	0.03	F
Potri.004G234900	0.06	0.07	0	0.34	0.39	2.77	8.28212	0	F
Potri.014G126900	0.68	1.05	96.6	161.21	0.11	0.51	8.28212	0.04	F
Potri.018G010700	0.49	0.57	4.86	0.57	0.22	1.56	8.28212	0	F
Potri.019G084500	0.16	0.28	0	0	0.14	1.04	8.28212	0	F
Potri.016G054000	0.22	0	0	0	0.53	3.8	8.22491	0	T
Potri.004G142600	0.13	0.06	0	0	0.56	3.96	8.1681	0	F
Potri.002G235800	0.42	0.13	0.37	1.63	0.42	2.8	8	0	F
Potri.004G182200	0.2	0	0	0.09	0.28	1.98	8	0	F
Potri.011G150100	7.35	0.06	9.08	5.47	44.83	299.03	8	0	F
Potri.013G121900	0.63	0.91	11.22	7.13	0.34	2.29	8	0	F
Potri.015G089200	1.7	0.16	2.71	3.36	3.82	25.45	8	0	F
Potri.018G069100	0.14	0.13	1.09	0.09	0.1	0.29	8	0.03	F
Potri.010G035500	50.21	5.87	298.44	178.71	4.28	28.23	7.94474	0	F
Potri.001G077300	0.06	0.29	0.71	0.43	0.1	0.48	7.88986	0.03	F
Potri.001G372800	1.9	1.58	0.08	1.25	2.35	15.62	7.88986	0	F
Potri.006G120100	0.07	0	0	0	0.3	1.37	7.88986	0	F
Potri.009G028300	0.97	2.17	0.58	0.09	0.26	1.74	7.83536	0.03	F
Potri.019G078900	0	0	0.07	0	0.17	0.82	7.83536	0.01	F
Potri.001G192600	0.15	0.27	0.11	0.77	0.69	4.74	7.78124	0.03	F
Potri.005G182700	0.51	0.13	0.07	0.1	1.26	8.3	7.78124	0	T
Potri.012G130000	0	0.06	0	0	0.1	0.47	7.78124	0.01	F
Potri.004G196100	0.07	0.07	0.07	0.12	0.1	0.68	7.72749	0.02	F
Potri.004G208700	0.3	0.36	0.15	0.28	0.38	1.69	7.72749	0	F
Potri.005G073800	1.56	0.78	80.12	100.66	0.8	5.15	7.72749	0	F
Potri.006G243700	13.89	13.33	7629.24	39.46	0.44	2.8	7.72749	0	F
Potri.008G115500	0.2	0.1	0	0	0.59	3.86	7.72749	0	F
Potri.T117000	0	0	0	0	0.2	0.85	7.72749	0.03	F
Potri.004G059700	1.53	2.16	1.29	1.92	1.27	8.17	7.67411	0	F
Potri.006G137200	1.32	1.5	1.27	2.03	3.77	24.15	7.67411	0	F
Potri.011G093500	0.33	27.9	34.53	71.2	0.51	3.29	7.67411	0	F
Potri.018G089200	3.5	0.42	301.95	151.58	6.47	40.68	7.6211	0	F
Potri.015G001700	0.55	0.1	0.15	0.09	0.61	3.87	7.56846	0	T
Potri.004G117500	1.41	0.45	4.35	0.74	5.33	33.73	7.51618	0	F
Potri.001G342000	2.1	1.93	78.13	51.94	5.33	33.04	7.46426	0	F
Potri.004G060400	0.39	0.14	2.48	1.47	0.77	4.86	7.46426	0	F
Potri.008G194300	2.83	5.62	6.89	5.45	5.44	33.85	7.46426	0	F
Potri.011G134400	0	0	0	0	0.48	2.04	7.46426	0	F
Potri.004G125800	5.29	5.68	116.42	17.13	0.92	5.61	7.4127	0	F
Potri.005G248900	3.48	1.44	0.34	1.29	1.02	6.34	7.3615	0	F
Potri.008G044700	3.33	2.28	15.4	18.95	1.03	6.39	7.3615	0	F
Potri.010G159900	0.42	0.54	0.88	0.28	0.86	5.22	7.3615	0	F
Potri.002G044900	0.42	0.13	46.67	35.41	0.88	5.27	7.31065	0	F
Potri.015G134600	3.06	0.72	40.83	2.09	7.46	45.66	7.31065	0	F
Potri.001G176000	0.07	0	0	0	0.25	1.03	7.26015	0.01	F
Potri.005G223800	0.95	20.91	7.59	6.08	1.99	12.01	7.26015	0	F
Potri.011G159400	0.15	0	0	0.22	0.1	0.66	7.26015	0.01	F
Potri.014G102600	0.59	4.98	50.38	8.88	0.41	2.52	7.26015	0	F
Potri.001G109300	33.58	0.07	0.11	0.2	174.23	1045.29	7.21	0	T
Potri.015G042300	0.69	0.68	0.09	0	0.14	0.83	7.21	0	F
Potri.004G060900	0.35	0.14	2.46	1.31	0.82	4.98	7.11074	0	F
Potri.006G243600	14.41	13.26	7754.88	41.56	0.45	2.67	7.11074	0	F
Potri.008G103100	0.11	0.13	0	0	0.23	1.36	7.11074	0	F
Potri.001G363900	0.06	0	0.65	0.12	0.16	0.95	7.06162	0.02	F
Potri.004G233500	0.93	0	0.73	0.09	5.75	33.83	7.06162	0	F
Potri.006G097200	0.15	0	0	0	0.05	0.34	7.06162	0.02	F
Potri.007G098600	0.66	0.06	7.92	5.43	2.5	14.72	7.06162	0	F
Potri.009G086800	12.34	1.53	0.18	0.29	38.09	223.47	7.06162	0	T
Potri.001G050900	0.18	0.06	0.07	0.07	0.34	1.99	7.01285	0	F
Potri.006G005900	0.09	0	0.56	0.26	0.37	1.47	7.01285	0.01	F
Potri.010G137100	0.21	0.06	0.13	0.11	0.47	2.79	6.9644	0	F
Potri.002G147600	0.61	0.34	19.96	12.75	0.29	1.67	6.9163	0	F
Potri.003G030200	0.54	1.07	1.36	2.15	1.3	7.6	6.9163	0	F
Potri.009G010700	0.7	0.2	11.38	0.69	0.9	5.25	6.9163	0.01	F
Potri.010G132800	1.69	0.67	9.04	2.42	0.4	2.31	6.9163	0.02	F
Potri.010G134700	31.59	20.4	11.52	12.97	23.65	135.72	6.9163	0	T
Potri.015G004200	0.95	8.01	0.98	4.33	1.21	6.84	6.9163	0	F
Potri.004G181800	6.78	1.49	0.29	0.96	18.94	108.36	6.86852	0	T
Potri.005G179400	0.14	0	0.08	0	0.08	0.5	6.86852	0.01	F
Potri.017G001700	0.32	3.71	0.34	0.82	1.9	10.93	6.86852	0	F
Potri.006G119300	0.25	0.29	1.04	0.12	0.64	3.67	6.82108	0	F
Potri.014G098300	0.8	0.62	0.21	1.11	2.5	14.27	6.82108	0	F
Potri.001G055200	4.87	0.98	0.16	0.29	8.08	45.21	6.77396	0	T
Potri.T056100	0.07	0	0.15	0	0.12	0.71	6.77396	0.01	F
Potri.T124000	0.44	0.93	13.6	4.16	0.47	2.63	6.77396	0	F
Potri.011G127900	0.21	0	0	0.21	0.49	2.86	6.72717	0	F
Potri.006G137300	1.19	0.76	0.46	0.28	1.69	9.27	6.6807	0	F
Potri.006G195300	4.01	0.49	7.17	5.19	7.24	40.28	6.6807	0	F
Potri.003G101800	3.54	7.04	134.06	27.69	0.34	1.87	6.63456	0	F
Potri.003G195700	0.67	2.87	10.58	1.44	1.16	6.42	6.63456	0	F
Potri.007G006900	2.51	0.96	0.17	0.38	6.83	37.54	6.58873	0	F
Potri.010G125300	2.78	1.85	857.65	106.64	0.18	1	6.58873	0.01	F
Potri.015G081900	2.31	3.91	0.92	2.11	0.48	2.65	6.58873	0	F
Potri.017G101300	78.33	9.83	9.58	8.5	144.91	796.82	6.58873	0	T
Potri.019G118000	0.92	0.16	4.57	0.72	2.7	15	6.58873	0	F
Potri.019G118100	0.92	0.16	4.57	0.72	2.7	14.99	6.58873	0	F
Potri.002G180800	143.32	55.47	469.66	137.61	3.84	20.56	6.54322	0	F
Potri.011G137800	0.59	0	0	0	2.14	11.71	6.54322	0	T
Potri.008G115600	6.64	0.49	0.46	0.83	16.02	86.66	6.49802	0	T
Potri.011G023300	0	0	0	0	0.28	1.62	6.45313	0.01	F
Potri.011G053400	0.66	9.29	0.93	0.89	0.45	2.53	6.45313	0	F
Potri.001G324200	0.83	0.65	13.21	2.55	2.37	12.74	6.40856	0	F
Potri.007G069700	0.16	0.17	0	0.09	1.46	7.81	6.40856	0	F
Potri.010G037900	0.09	0	0.27	0.35	0.1	0.57	6.40856	0.03	F
Potri.010G077600	0.11	0.07	0	0.11	1.04	5.57	6.40856	0	F
Potri.002G121400	71.52	5.91	35.59	7.28	217.04	1148.49	6.36429	0	T
Potri.008G110900	113.14	0.33	0.66	0.66	512.84	2723.48	6.36429	0	T
Potri.008G111000	113.08	0.24	0.66	0.6	512.64	2723.38	6.36429	0	T
Potri.007G136800	2.35	0.24	0.43	0.18	9.99	52.94	6.32033	0	T
Potri.007G066700	0.2	0.51	0	0.28	0.92	4.81	6.27667	0	F
Potri.011G116600	0.23	3.5	1.18	1.91	0.19	1.06	6.27667	0.01	F
Potri.014G078400	0.14	0	0	0	0.1	0.38	6.27667	0.03	F
Potri.005G116900	29.26	0.42	39.02	16.38	84	436.41	6.23332	0	F
Potri.014G159000	100.49	83.63	1652.48	185.64	98.39	504.59	6.23332	0	F
Potri.018G149800	13.96	3.89	7.4	5.55	80.17	413.22	6.19026	0	F
Potri.004G167300	0.14	0.07	0.4	0.21	0.14	0.74	6.1475	0.02	F
Potri.004G178400	0	0.28	0	0	0.17	0.63	6.1475	0.02	F
Potri.005G194900	11.01	4.66	1.74	5.19	42.66	219.58	6.1475	0	T
Potri.T157800	0	0	0	0	0.15	0.83	6.1475	0.03	F
Potri.005G020200	0.21	0.13	0.25	0.18	0.12	0.65	6.10504	0.01	F
Potri.005G174000	3.58	32.35	42.48	89.37	1.36	6.94	6.10504	0	F
Potri.014G004300	0.08	0	0	0.29	0.25	1.32	6.10504	0	F
Potri.017G039300	0	0	0	0.1	0.32	1.66	6.10504	0	F
Potri.002G128400	0.43	0.22	0.25	1.52	0.3	1.57	6.06287	0	F
Potri.004G117200	123.26	4.86	4.84	3.57	504.08	2554.48	6.06287	0	T
Potri.009G114700	22.45	0.97	7.25	22.37	13.71	68.67	6.06287	0	F
Potri.001G470100	4.86	2.29	50.25	19.43	18.81	94.45	6.02099	0	F
Potri.001G347600	0.39	0	6.73	0.19	1.51	7.52	5.9794	0.01	F
Potri.005G121300	0.39	0.33	0.12	0.1	1.5	7.7	5.9794	0	F
Potri.009G114800	6.9	1.1	2.03	19.09	3.14	15.68	5.9794	0	F
Potri.008G105500	0.17	0	0	0.09	0.59	3	5.93809	0.01	F
Potri.011G127800	2.09	0.1	0	0.14	6.62	32.63	5.89708	0	T
Potri.018G129400	0.53	0.07	0	0.21	1	4.93	5.89708	0	F
Potri.005G208800	8.61	0.37	0.24	0.13	11.54	56.78	5.85634	0	T
Potri.010G014400	0.77	0.14	0.33	0.08	1.22	6.06	5.85634	0	F
Potri.002G170900	4.62	1.66	59.91	23.87	22.3	108.31	5.81589	0	F
Potri.003G083000	58.59	0.52	2.69	5.34	187	902.4	5.77572	0	T
Potri.004G038000	0.2	0.2	0.37	0.12	0.86	4.09	5.73582	0	F
Potri.015G013300	85.61	0.2	0.17	0.27	357.39	1712.55	5.73582	0	T
Potri.011G077600	1.26	0.82	0.96	1.47	0.9	4.22	5.6962	0	F
Potri.001G231700	1.07	0.97	0.12	0.19	7.61	35.44	5.65685	0	F
Potri.002G078600	58.62	4.3	0.3	0.27	251.18	1181.8	5.65685	0	T
Potri.006G067000	56.66	2.27	20.12	4.65	33.16	156.49	5.65685	0	T
Potri.008G115400	0.09	0.09	0.13	0	0.63	3.03	5.65685	0	F
Potri.011G165000	0.18	0.19	31.74	2.27	0.26	1.24	5.65685	0.02	F
Potri.012G019500	0.95	0.13	0	0	3.29	15.67	5.65685	0	T
Potri.002G060000	1.63	0.55	1.75	1.1	0.91	4.27	5.61778	0	F
Potri.003G176300	0.6	0.06	0.16	0.4	4.26	19.95	5.61778	0	F
Potri.001G377100	0.28	0.38	0.16	0.44	0.77	3.63	5.54044	0	F
Potri.002G034000	64.74	113.63	34.26	57.36	191.24	886.74	5.54044	0	F
Potri.005G093800	2.13	0	0	0.27	4.3	19.85	5.54044	0	T
Potri.018G010500	0.64	1.11	11.94	1.2	0.36	1.68	5.54044	0.01	F
Potri.005G109200	0.24	0.13	1.42	0.2	0.16	0.77	5.50217	0.01	F
Potri.005G120400	1.48	0.2	14.86	5.18	1.61	7.41	5.50217	0	F
Potri.014G049600	3.23	0.62	0	0.14	1.92	8.92	5.50217	0	F
Potri.018G009900	0.54	0.6	3.39	0.66	0.38	1.75	5.50217	0.01	F
Potri.003G183700	71.53	9.4	24.76	12.13	15.22	68.98	5.46416	0	T
Potri.006G216500	48.04	16.96	12.96	12.08	79.39	363.58	5.46416	0	T
Potri.009G053500	3.82	16.85	0.14	0.29	14.2	64.9	5.46416	0	F
Potri.011G151300	6.99	0.39	0.52	0.37	25.96	118.67	5.46416	0	T
Potri.007G069900	0.08	0.2	0.26	0.38	0.25	1.12	5.42642	0.01	F
Potri.010G012100	244.61	50.37	8.21	8.88	637.28	2940.21	5.42642	0	T
Potri.011G034800	0.83	0.36	0.7	0.83	2.8	12.76	5.42642	0	F
Potri.019G032500	74.7	48.79	0.95	1.44	79	356.36	5.42642	0	F
Potri.T004700	2.53	0.34	0.07	0.32	3.23	14.54	5.42642	0	T
Potri.003G146600	0	0	0.08	0	0.18	0.56	5.38893	0.03	F
Potri.006G061100	0.07	0.13	0.24	0.1	0.4	1.8	5.38893	0.01	F
Potri.008G009300	0.14	0.27	2.41	1.97	1.14	5.1	5.38893	0	F
Potri.017G154600	1.29	0.85	0	0	0.21	0.98	5.38893	0.03	F
Potri.001G247600	35.77	0.63	0.24	0.42	116.28	520.08	5.35171	0	T
Potri.001G446100	0.71	0.16	0.72	0.41	1.57	7.09	5.35171	0	F
Potri.012G060300	0.24	0.18	11.62	6.75	0.15	0.69	5.35171	0.01	F
Potri.004G177400	0.2	0.24	15.96	2.64	0.92	4.13	5.31474	0.01	F
Potri.011G035100	1.28	1.37	0.99	0.9	3.98	17.78	5.31474	0	F
Potri.011G019400	0.11	2.6	7.25	4.19	0.85	3.86	5.27803	0	F
Potri.012G077000	0.69	1.69	9.73	6.08	1.26	5.44	5.27803	0	F
Potri.013G070500	2.02	1.3	85.93	10.6	5.04	22.32	5.27803	0	F
Potri.014G004500	74.68	0.16	0.23	0.78	375.57	1656.38	5.27803	0	T
Potri.004G117100	69.98	8.15	11.52	7.69	298.85	1310.38	5.24157	0	T
Potri.008G070200	36.93	0.27	7.4	4.37	57.7	252.45	5.24157	0	T
Potri.010G236700	2.92	0.13	7.36	0.61	8.6	37.73	5.24157	0	F
Potri.012G067100	6.64	0.13	0.14	0.18	4.75	20.76	5.24157	0	T
Potri.013G108900	1.75	0.27	10.31	18.13	3.67	16.29	5.24157	0	F
Potri.002G098100	1.92	0.18	11.88	21.32	1.8	7.83	5.20537	0	F
Potri.003G192700	0.16	0.1	0.41	2.19	0.12	0.55	5.20537	0.04	F
Potri.010G154100	4.56	0.2	0.15	0.1	12.73	55.83	5.20537	0	T
Potri.007G030800	9.25	1.3	3.7	2.44	39.96	174.01	5.16941	0	T
Potri.006G253600	66.57	0.22	0.3	0.95	346.71	1490.72	5.1337	0	T
Potri.013G011500	64.93	6.08	2.1	2.89	126.77	543.97	5.1337	0	T
Potri.001G200100	2.82	1.06	5.04	0.73	12.52	53.55	5.09824	0	F
Potri.003G092600	2.49	3.12	2.1	3.06	3.61	15.3	5.09824	0	F
Potri.014G002100	0.27	0	0.08	0.14	0.26	1.11	5.09824	0.01	F
Potri.004G212800	0.17	0.19	0	0	0.19	0.88	5.06303	0.03	F
Potri.006G200500	9.73	1.55	2.16	1.98	11.75	49.48	5.06303	0	T
Potri.001G235300	1.34	0.51	16.72	1.1	1.22	5.06	5.02805	0.01	F
Potri.005G193800	2	0	0.79	0.09	17.99	74.67	5.02805	0	F
Potri.009G087200	347.71	120.51	4.37	11.74	513.32	2161.23	5.02805	0	T
Potri.014G149900	812.74	2071.93	53.38	380.38	327.28	1367.18	5.02805	0	F
Potri.015G080800	3.21	0.27	25	21.42	17.75	74.42	5.02805	0	F
Potri.T004800	0.47	0	0.1	0	3.2	13.45	5.02805	0	T
Potri.002G075600	0.22	0.5	0.84	0.74	0.15	0.63	4.99332	0.04	F
Potri.014G043000	12.79	5.44	0.26	1.45	18	74.43	4.99332	0.02	F
Potri.013G014200	363.08	0.77	1.07	1.36	1588.52	6640.99	4.95883	0	T
Potri.018G010400	0.73	0.6	13.42	0.79	0.45	1.84	4.95883	0	F
Potri.001G127700	11.23	0.54	3.15	0.62	22.69	93.62	4.92458	0	T
Potri.002G087000	47.21	28.96	1.69	27.71	12.17	49.62	4.92458	0	F
Potri.002G113600	1.54	10.2	0.29	0.47	2.05	8.36	4.92458	0	F
Potri.005G072900	1.62	0.16	0.24	0.14	1.98	8.1	4.92458	0	T
Potri.019G123200	343.51	1.79	23.14	40.67	1387.34	5680.58	4.92458	0	T
Potri.T128100	0.26	0.13	0	0.09	0.47	1.97	4.92458	0.03	F
Potri.001G232100	2.19	2.99	14.14	6.26	9.76	39.32	4.89056	0	F
Potri.005G086600	0.13	0	0	0	0.97	4	4.89056	0	F
Potri.011G166200	1.49	0.27	0.19	0.33	6.25	25.69	4.89056	0	T
Potri.003G073400	5.26	0.68	19.8	3.09	16.68	68.41	4.85678	0	F
Potri.001G336800	89.46	5.32	4.69	10.98	347.08	1404.57	4.82323	0	T
Potri.001G435400	6.11	2	2.81	2.15	4.84	19.39	4.82323	0	F
Potri.015G013200	0.07	0	0.41	0.22	0.36	1.51	4.82323	0.01	F
Potri.010G246800	0.18	33.04	3.15	3.93	0.2	0.78	4.78991	0.02	F
Potri.012G069400	58.12	36.52	78.83	54.98	114.34	453.47	4.75683	0	F
Potri.002G193500	0.55	0.16	0.08	0.1	3.31	13.3	4.72397	0	T
Potri.005G177200	59.87	14.87	32.75	24.4	163.86	647.47	4.72397	0	T
Potri.007G138300	16.43	0.22	1.11	13	33.38	131.91	4.72397	0	F
Potri.010G182800	25.51	77.6	21.31	23.95	53.28	211.41	4.72397	0	F
Potri.011G034200	0.65	0.58	0.81	0.3	2.04	8.09	4.72397	0	F
Potri.011G090500	2.93	0.75	0.45	0.93	2.33	9.23	4.72397	0	T
Potri.012G083700	29.42	0.07	0.07	0.12	20.09	78.64	4.72397	0	T
Potri.014G153800	119.17	67.83	52.64	39.29	78.41	308.38	4.72397	0	T
Potri.016G047800	3.04	20.86	8.12	11.46	3.04	11.71	4.72397	0.03	F
Potri.001G261100	3.69	0	0.08	0.09	3.38	13.24	4.69134	0	T
Potri.003G145000	0.48	0	0.07	0	0.29	1.21	4.69134	0.03	T
Potri.006G200100	2.97	2.67	0	0.81	6.41	25.02	4.69134	0	F
Potri.012G132400	1.63	0.51	0.27	4.84	1.53	6.08	4.69134	0	F
Potri.015G144700	4.43	0.16	9.46	10.48	15.75	61.64	4.69134	0	F
Potri.016G067900	3.46	0.95	1.05	0.32	5.43	21.5	4.69134	0	T
Potri.004G093100	7.3	1.14	3.04	2.13	3.9	15.06	4.65893	0	T
Potri.008G109800	0.66	0.07	0.25	0.19	0.51	2.03	4.65893	0	F
Potri.009G012100	219.97	0.74	0.53	0.88	607.53	2362.57	4.65893	0	T
Potri.011G169500	1.15	0.4	0.91	0.89	2.35	9.18	4.65893	0	F
Potri.014G021200	2.2	0	0	0	0.78	3.03	4.65893	0.03	T
Potri.016G009300	0.26	1.45	0.57	1.27	0.28	1.09	4.65893	0.02	F
Potri.003G134600	5.48	8.42	5.19	2.4	2.48	9.53	4.62675	0	F
Potri.004G037000	28.33	13.97	1.74	4.52	73.6	285.57	4.62675	0	T
Potri.004G210500	2.78	0	0	0.09	16.74	64.49	4.62675	0	T
Potri.006G040700	34.42	1.45	0.96	3.22	73.97	284.23	4.62675	0	T
Potri.007G088800	7.55	0.1	0	0	42.52	165.25	4.62675	0	T
Potri.018G060000	12.38	3.66	86.05	44.13	11.36	43.94	4.62675	0	F
Potri.003G156600	68.14	18.54	14.04	13.85	157.16	608.55	4.59479	0	T
Potri.006G113400	50.04	117.57	18.1	14.59	85.64	331.07	4.59479	0	F
Potri.010G159300	33.06	11.47	10.17	17	71.39	274.22	4.59479	0	T
Potri.012G032500	0.2	0	0	0	3.13	12.1	4.59479	0	T
Potri.T080100	7.82	0.1	0.07	0	44.66	172.62	4.59479	0	T
Potri.001G093900	1.38	2.95	5.87	2.54	1.13	4.33	4.56305	0	F
Potri.001G328900	0.46	2.33	1.14	0.17	0.91	3.56	4.56305	0	F
Potri.005G124500	0.8	14.67	6.27	5.28	1.03	3.92	4.56305	0	F
Potri.005G128200	2.17	0.1	0.26	0.3	5.66	21.75	4.56305	0	T
Potri.008G047200	27.2	10.91	3.59	4.59	58.27	222.49	4.56305	0	T
Potri.012G009200	0.19	0	3.27	0.07	1.54	5.83	4.56305	0	F
Potri.013G151500	329.23	0.49	0.69	1.06	1477.69	5670.25	4.56305	0	T
Potri.001G444100	0.29	1.11	0.45	2.91	1.28	4.9	4.53154	0	F
Potri.004G138400	46.92	2.63	38.18	2.08	96.18	366.93	4.53154	0	F
Potri.006G069100	2.81	3.41	5.74	3.47	1.01	3.79	4.53154	0	F
Potri.011G077500	31.66	17.42	12.99	16.03	32.08	120.7	4.53154	0	T
Potri.014G002200	0.15	0.1	0.26	0.22	0.3	1.14	4.53154	0.01	F
Potri.T056000	0.06	0.07	0.25	0.29	0.29	1.11	4.53154	0.01	F
Potri.003G216300	6.77	3.58	8.82	13.53	4.96	18.5	4.50023	0	F
Potri.005G136400	0.46	0.53	55.92	1.33	0.87	3.35	4.50023	0.02	F
Potri.018G009600	0.98	0.72	0.65	0.81	0.71	2.65	4.50023	0	F
Potri.004G044100	55.55	14.51	13.63	16.51	109.41	409.36	4.46915	0	T
Potri.004G150300	1.67	0.45	92.88	7.29	0.81	3.03	4.46915	0	F
Potri.006G177700	12.04	4.91	4.94	0.79	41.15	154.09	4.46915	0	F
Potri.015G096900	130.99	7.97	1.72	5.94	136.72	508.35	4.46915	0	T
Potri.004G208600	6.72	8.93	0.07	0.41	5.29	19.61	4.43828	0	F
Potri.010G137200	1.32	0.48	0.92	0.8	7.67	28.28	4.43828	0	F
Potri.001G231900	3.07	2.52	3.26	2.7	10.56	38.44	4.40762	0	F
Potri.015G097000	22.11	0.87	1.04	3.13	25.82	95.16	4.40762	0	T
Potri.001G121700	39.09	11.35	12.57	26.55	54.25	197.74	4.37717	0	F
Potri.001G121700	39.09	11.35	12.57	26.55	54.25	197.74	4.37717	0	F
Potri.001G121700	39.09	11.35	12.57	26.55	54.25	197.74	4.37717	0	F
Potri.001G121700	39.09	11.35	12.57	26.55	54.25	197.74	4.37717	0	F
Potri.001G121700	39.09	11.35	12.57	26.55	54.25	197.74	4.37717	0	F
Potri.001G121700	39.09	11.35	12.57	26.55	54.25	197.74	4.37717	0	F
Potri.001G121700	39.09	11.35	12.57	26.55	54.25	197.74	4.37717	0	F
Potri.001G121700	39.09	11.35	12.57	26.55	54.25	197.74	4.37717	0	F
Potri.001G121700	39.09	11.35	12.57	26.55	54.25	197.74	4.37717	0	F
Potri.001G121700	39.09	11.35	12.57	26.55	54.25	197.74	4.37717	0	F
Potri.001G121700	39.09	11.35	12.57	26.55	54.25	197.74	4.37717	0	F
Potri.001G121700	39.09	11.35	12.57	26.55	54.25	197.74	4.37717	0	F
Potri.001G121700	39.09	11.35	12.57	26.55	54.25	197.74	4.37717	0	F
Potri.001G121700	39.09	11.35	12.57	26.55	54.25	197.74	4.37717	0	F
Potri.001G121700	39.09	11.35	12.57	26.55	54.25	197.74	4.37717	0	F
Potri.001G121700	39.09	11.35	12.57	26.55	54.25	197.74	4.37717	0	F
Potri.002G046600	0.64	0.23	0	0	0.27	1.03	4.37717	0.02	T
Potri.003G175500	5.8	0.4	0.16	0.28	1.22	4.41	4.37717	0.01	T
Potri.003G195600	1.01	0.29	1.15	0.41	2.84	10.53	4.37717	0	F
Potri.008G157800	1.09	0.42	185.59	77.69	0.26	0.98	4.37717	0.04	F
Potri.016G010100	1.51	1.07	1.41	2.57	2.97	10.81	4.37717	0	F
Potri.002G142800	0.96	2.08	4.46	1.98	0.36	1.35	4.34694	0.02	F
Potri.003G216400	35.64	37.65	72.59	79.17	35.94	130.19	4.34694	0	F
Potri.019G121300	305.11	0.45	0.52	1.27	1443.14	5187.17	4.31691	0	T
Potri.004G031000	3.45	1.3	0.08	0.09	0.81	2.88	4.28709	0.01	F
Potri.006G200400	156.52	36.72	45.44	35.55	211.21	753.96	4.28709	0	T
Potri.008G006400	59.7	17.66	17.27	13.56	74.63	266.28	4.28709	0	T
Potri.013G151400	537.1	1	0.98	2.2	2669.45	9622.84	4.28709	0	T
Potri.019G121200	140.08	0.42	0.41	0.7	860.52	3063.78	4.28709	0	T
Potri.001G084200	16.13	35.09	0.34	2.61	13.1	46.62	4.25748	0	F
Potri.005G218300	1.54	0.7	142.11	135.1	1.44	5.1	4.25748	0.02	F
Potri.009G098100	11.87	25.47	56.39	30.51	21.6	76.29	4.25748	0	F
Potri.014G002300	0.32	0.22	0.71	0.3	0.33	1.18	4.25748	0.01	F
Potri.005G057300	21.22	3.29	5.49	2.37	31.88	112.61	4.22807	0	T
Potri.009G004800	9.37	0.91	14	1.78	7.17	25.34	4.22807	0	F
Potri.012G119500	5.03	0.48	0.65	0.46	6.16	21.78	4.22807	0	T
Potri.002G080700	5.41	0	0.1	0	27.27	95.82	4.19887	0	T
Potri.003G062400	13.03	20.18	0.38	10.65	9.68	34.21	4.19887	0	F
Potri.003G062500	2.99	3.04	0.11	1.93	1.6	5.69	4.19887	0.02	F
Potri.003G102100	62.74	1.74	0.95	1.47	91.65	323.54	4.19887	0	T
Potri.003G102100	62.74	1.74	0.95	1.47	91.65	323.54	4.19887	0	T
Potri.003G102100	62.74	1.74	0.95	1.47	91.65	323.54	4.19887	0	T
Potri.003G102100	62.74	1.74	0.95	1.47	91.65	323.54	4.19887	0	T
Potri.005G086700	41.36	18.37	16.96	21.83	124.3	436.37	4.19887	0	T
Potri.010G003700	0.37	0.2	8.78	1.57	0.94	3.43	4.19887	0.01	F
Potri.011G151400	25.77	7.39	2.97	7.33	89.69	314.54	4.19887	0	T
Potri.014G000400	53.91	34.15	323.54	65.18	39.56	140.31	4.19887	0	F
Potri.019G042500	8.05	12.12	48.78	41.37	6.94	24.24	4.19887	0	F
Potri.005G040900	0.22	0.16	0.35	0.18	0.5	1.76	4.16986	0.01	F
Potri.008G114700	0.16	0	1.37	7.2	0.63	2.2	4.16986	0.01	F
Potri.010G044600	0.84	0.97	1.31	0.99	2.67	9.28	4.16986	0	F
Potri.012G109200	124.19	34.16	36.89	27.86	127.64	440.5	4.14106	0	T
Potri.001G182400	1.52	0.29	0.15	0.08	2.25	7.85	4.14106	0	T
Potri.002G193700	0.29	1	0.48	1.11	0.88	3.06	4.14106	0	F
Potri.002G233400	34.51	0.22	0.24	0.25	22.02	76.21	4.14106	0	T
Potri.004G106000	1.76	0.53	0.34	1.04	2.67	9.33	4.14106	0	F
Potri.010G227000	57.52	10.07	3.11	12.22	69.72	241.15	4.14106	0	T
Potri.012G011100	7.6	4.07	30.71	7.89	12.88	44.8	4.14106	0	F
Potri.013G014300	6.3	0.18	0.14	0.1	16.28	56.67	4.14106	0	T
Potri.013G014300	6.3	0.18	0.14	0.1	16.28	56.67	4.14106	0	T
Potri.013G014300	6.3	0.18	0.14	0.1	16.28	56.67	4.14106	0	T
Potri.013G014300	6.3	0.18	0.14	0.1	16.28	56.67	4.14106	0	T
Potri.017G029900	0.65	0	6.88	6.93	0.54	1.86	4.14106	0.04	F
Potri.004G036800	26.32	9.81	13.48	13.3	58.02	199.77	4.11246	0	T
Potri.012G123900	49.14	30.17	19.87	38.14	66.28	228.11	4.11246	0	F
Potri.014G002000	0.2	0.82	0.62	1.05	0.33	1.13	4.11246	0.02	F
Potri.014G149800	2.74	4.1	4.62	0.19	0.56	1.86	4.11246	0.04	F
Potri.018G122700	750.48	362.92	347.1	400.28	1313.82	4526.5	4.11246	0	T
Potri.019G078700	5.23	3.59	2.35	9.29	12.9	44.38	4.11246	0	F
Potri.001G157400	17.46	21.05	18.91	24.63	40.15	136.92	4.08405	0	F
Potri.002G175600	5.89	3.76	21.69	5.78	8.89	30.12	4.05584	0	F
Potri.004G040600	184.76	59.33	42.3	170.5	14.28	47.54	4.05584	0	F
Potri.005G101900	10.01	3.32	4.99	3.96	101.95	346.04	4.05584	0	F
Potri.008G102900	51.04	61.85	7.08	28.89	50.21	170.41	4.05584	0	F
Potri.018G119500	756.46	362.21	345.37	399.5	1336.42	4524.79	4.05584	0	T
Potri.002G123900	0.05	0	0	0	0.78	2.67	4.02782	0	F
Potri.005G119700	18.82	15.13	1.33	4.93	6.08	20.42	4.02782	0	F
Potri.012G045600	2.57	0.07	0.15	0	1.13	3.82	4	0.03	T
Potri.012G059400	1.07	1.28	9.78	2.49	0.4	1.34	4	0.02	F
Potri.014G148000	0.23	0	0	0	1.63	5.55	4	0	T
Potri.017G069800	55.68	17.83	17.64	8.4	47.56	159	4	0	T
Potri.017G125300	0.65	0	0.07	0.22	1.11	3.77	4	0.01	T
Potri.019G120900	38.83	0.1	0.09	0.19	261.07	868.94	4	0	T
Potri.001G055100	198.76	1.95	5.47	3.72	263.02	874.23	3.97237	0	T
Potri.001G333900	0.16	0	0.95	0.14	0.75	2.56	3.97237	0	F
Potri.005G003400	3.54	4.78	1.6	2.96	5.22	17.18	3.97237	0	F
Potri.006G182000	43.45	1.92	2.76	2.17	58.57	196.99	3.97237	0	T
Potri.011G042900	0.4	0	0	0	1.49	5.02	3.97237	0.01	T
Potri.011G082700	0.69	0	0.16	0.07	1.02	3.41	3.97237	0.01	T
Potri.018G122500	52.37	15.26	10.49	11.56	236.97	790.75	3.97237	0	T
Potri.018G122600	52.32	15.26	10.49	11.22	236.95	790.7	3.97237	0	T
Potri.001G109200	40.12	28.08	18.45	27.65	106.14	348.45	3.94493	0	F
Potri.005G260300	68.38	23.71	31.75	34.76	128.84	423.38	3.94493	0	T
Potri.008G156700	0.28	0.76	1.27	1.69	0.85	2.75	3.94493	0.03	F
Potri.010G210900	12.63	14.85	23.65	10.55	25.03	82.25	3.94493	0	F
Potri.011G035200	0.05	0.34	1.06	1.48	0.66	2.19	3.94493	0.03	F
Potri.007G045200	76.81	14.66	1.58	11.89	267.91	876.99	3.91768	0	T
Potri.009G084100	1.84	0.64	0	0	0.64	2.2	3.91768	0.03	T
Potri.017G064800	52.84	16.74	16.87	7.88	46.04	150.77	3.91768	0	T
Potri.012G109600	86.21	31.11	40.25	37.41	75.28	243.61	3.89062	0	T
Potri.001G399900	31.25	23.05	10.34	17.61	42.74	138.99	3.89062	0	F
Potri.002G059900	71.51	29.46	75.56	47.1	67.89	219.24	3.89062	0	F
Potri.002G235900	8.15	5.11	6.86	4.06	38.67	125.88	3.89062	0	F
Potri.003G082300	6.62	3.94	679.65	98.94	2.21	7.28	3.89062	0	F
Potri.003G102000	8.53	6.34	1.76	3.25	47.61	155.17	3.89062	0	F
Potri.011G135700	5.87	6.07	0.4	3.11	2.27	7.44	3.89062	0	F
Potri.011G150200	12.48	29.02	14.89	19.9	13.05	41.85	3.89062	0	F
Potri.014G000300	13.22	6.85	41.36	8.58	16.86	55.27	3.89062	0	F
Potri.002G068400	0.96	1.26	35.95	4.72	0.8	2.62	3.86375	0.01	F
Potri.002G087700	6.82	7.61	3.15	5.62	10.95	35.26	3.86375	0	F
Potri.008G162800	364.05	19.35	10.52	16.81	327.19	1055.84	3.86375	0	T
Potri.008G181700	3.88	0.31	39.03	10.2	10.08	32.54	3.86375	0	F
Potri.002G193400	1.31	0.93	1.12	0.55	2.95	9.48	3.83706	0	F
Potri.004G212000	1.4	1.78	0.08	0.31	1.34	4.39	3.83706	0	F
Potri.010G064200	3.71	0.46	0.14	0.44	1.93	6.15	3.83706	0	T
Potri.012G132700	16.2	17.6	14.06	24.3	23.76	75.8	3.83706	0	F
Potri.016G066600	142.25	40.73	37.75	83.01	262.62	841.38	3.83706	0	T
Potri.018G121400	54.19	15.36	10.49	11.43	247.46	798.14	3.83706	0	T
Potri.018G121800	54.33	15.69	10.69	11.5	247.71	798.52	3.83706	0	T
Potri.018G122000	54.15	15.29	10.49	11.29	247.04	798.06	3.83706	0	T
Potri.018G122100	54.16	15.29	10.53	11.29	247.04	798.06	3.83706	0	T
Potri.018G122200	54.15	15.29	10.49	11.29	247.04	798.06	3.83706	0	T
Potri.012G005100	7.43	4.24	36.92	8.83	16.06	51.36	3.81055	0	F
Potri.012G050200	1.42	0.13	0	0	0.58	1.87	3.81055	0.02	T
Potri.014G004400	0.54	0	0	0.12	250.24	800.32	3.81055	0	F
Potri.018G120600	54.28	15.31	10.52	11.48	250.02	801.71	3.81055	0	T
Potri.018G120700	54.26	15.31	10.65	11.48	250.15	801.72	3.81055	0	T
Potri.018G120900	54.26	15.29	10.49	11.43	250.02	801.71	3.81055	0	T
Potri.018G121000	55.43	15.57	10.85	12.17	250.77	803.18	3.81055	0	T
Potri.018G122400	57.6	16.22	11.24	12.11	249.74	801.53	3.81055	0	T
Potri.001G331300	0.46	0.19	0	0	0.46	1.48	3.78423	0.02	F
Potri.002G133400	0.31	2.12	0.74	0.7	0.53	1.72	3.78423	0.02	F
Potri.009G120300	37.67	5.68	15.27	4.78	198.14	634.1	3.78423	0	T
Potri.009G146500	2.18	5.09	6.94	6.62	3.84	12.23	3.78423	0	F
Potri.011G090600	6.56	1.39	2.42	3.98	7.4	23.25	3.78423	0	F
Potri.012G142300	64.83	1.5	1.53	1.7	71.31	224.54	3.78423	0	T
Potri.016G010000	0.62	0.2	0.57	0.63	1.58	5	3.78423	0	F
Potri.018G120800	55.97	15.44	13.64	15.63	252.25	803.79	3.78423	0	T
Potri.018G121100	60.38	15.72	19.16	14.43	252.37	804.65	3.78423	0	T
Potri.006G007900	5.21	17.68	1.2	8.48	2.38	7.69	3.75809	0	F
Potri.007G131100	8.11	2.42	7.6	3.64	5.03	15.8	3.75809	0	F
Potri.012G015000	1072.94	2.37	2.28	3.41	2751.13	8643.19	3.75809	0	T
Potri.018G121700	60.7	21.97	15.28	16.71	254.31	804.7	3.75809	0	T
Potri.018G121900	58.62	17.79	12.26	14.37	255.99	804.57	3.73213	0	T
Potri.003G063200	2.67	22.53	11.91	7.93	6.82	21.38	3.70635	0	F
Potri.005G129600	4	0	2.08	0.09	8.12	25.18	3.70635	0	F
Potri.006G002000	2.7	0.79	0.92	0.49	3.65	11.41	3.70635	0	T
Potri.006G181300	19.8	0.33	0.24	0.35	43.11	133.59	3.70635	0	T
Potri.009G011300	2.01	0.95	0.84	0.49	4.04	12.36	3.70635	0.01	T
Potri.009G011300	2.01	0.95	0.84	0.49	4.04	12.36	3.70635	0.01	T
Potri.009G011300	2.01	0.95	0.84	0.49	4.04	12.36	3.70635	0.01	T
Potri.009G011300	2.01	0.95	0.84	0.49	4.04	12.36	3.70635	0.01	T
Potri.011G131200	2.36	2.22	2.48	2.84	11.84	36.63	3.70635	0	F
Potri.018G066500	14.44	5.17	16.44	8.42	9.37	28.85	3.70635	0	F
Potri.018G120500	63.87	24.33	15.19	18.59	260.33	811.31	3.70635	0	T
Potri.003G165700	0.14	0.13	1.06	0.54	1.09	3.44	3.68075	0.04	F
Potri.010G003600	12.33	0.67	3.71	15.4	13.97	43.02	3.68075	0	F
Potri.010G101200	9.98	8.77	3.41	5.74	20.63	63.78	3.68075	0	F
Potri.016G058100	9.54	7.26	14.97	7.92	6.55	20.18	3.68075	0	F
Potri.T150800	2.07	3.71	7.38	3.48	1.59	4.89	3.68075	0	F
Potri.002G165000	6.44	1.25	4.87	2.58	47.87	144.64	3.65533	0	F
Potri.007G011300	7.49	0.95	0.22	0.51	7.74	23.71	3.65533	0	T
Potri.008G194500	2.48	0.4	0.14	0.59	2.59	7.83	3.65533	0	T
Potri.010G186900	138.27	79.29	58.51	87.91	79.19	242.58	3.65533	0	F
Potri.015G001800	18.75	10.49	1.23	2.83	36.2	110.95	3.65533	0	T
Potri.005G138300	1.47	9.05	3.35	5.29	4.74	14.39	3.63008	0	F
Potri.006G136600	6.89	5.52	2.64	7.53	15.32	46.6	3.63008	0	F
Potri.007G017000	3.83	7.83	0.35	2.25	9.3	28.23	3.63008	0	F
Potri.010G077400	10.64	16.04	10.75	20.87	23.82	72.92	3.63008	0	F
Potri.010G193200	8.31	0.98	20.33	2.89	4.04	12.23	3.63008	0	F
Potri.013G151300	154.65	0.43	0.32	0.54	1047.16	3189.16	3.63008	0	T
Potri.015G053900	0.28	8.12	8.51	0.47	5.17	15.56	3.63008	0.04	F
Potri.017G116200	2.37	4.55	36.31	5.42	2.53	7.64	3.63008	0	F
Potri.018G104000	44.22	13.1	82.58	25.83	85.48	261.98	3.63008	0	F
Potri.005G188700	104.79	2.97	37.77	10.1	203.9	617.09	3.605	0	T
Potri.005G226700	21.51	2.47	1.36	1.98	43.9	131.6	3.605	0	T
Potri.005G226700	21.51	2.47	1.36	1.98	43.9	131.6	3.605	0	T
Potri.005G226700	21.51	2.47	1.36	1.98	43.9	131.6	3.605	0	T
Potri.005G226700	21.51	2.47	1.36	1.98	43.9	131.6	3.605	0	T
Potri.007G069800	14.43	6.71	11.47	12.62	28.22	85.04	3.605	0	F
Potri.011G117100	1.49	0.45	1.82	1.48	1.09	3.37	3.605	0	F
Potri.016G124300	0.28	0.3	4.41	0.54	1.1	3.34	3.605	0.01	F
Potri.018G119800	60.94	17.64	10.49	11.51	267.14	809.07	3.605	0	T
Potri.018G119900	60.94	17.64	10.49	11.51	267.17	809.12	3.605	0	T
Potri.018G120000	60.99	17.84	10.67	11.82	267.18	809.11	3.605	0	T
Potri.019G121100	97.87	0.17	0.17	0.45	469.71	1403.1	3.605	0	T
Potri.T137300	32.18	2.55	0.48	1.27	38.12	114.66	3.605	0	T
Potri.008G154700	1.6	2.6	1.39	7.87	2.17	6.68	3.5801	0.04	F
Potri.009G062700	0.16	0.76	4.65	11.48	0.8	2.44	3.5801	0.04	F
Potri.009G115200	0.64	0.57	0.1	0.17	1.34	4.06	3.5801	0.02	F
Potri.010G056200	36.49	11.02	14.93	11.86	52.41	155.84	3.5801	0	T
Potri.018G120100	61.48	22.29	10.62	11.9	268.05	809.46	3.5801	0	T
Potri.002G216100	29.49	18.41	33.99	28.87	42.63	126.62	3.55537	0	F
Potri.005G128900	66.15	29.28	43.01	33.84	12.48	37.05	3.55537	0	F
Potri.005G185700	43.58	35.73	11.07	17.56	94.93	282.44	3.55537	0	F
Potri.008G068300	0.53	0.06	0.6	0.12	0.62	1.89	3.55537	0.04	F
Potri.011G077700	85.06	52.86	27.25	47.85	103.84	309	3.55537	0	T
Potri.014G153200	4.31	0.43	0.47	1.09	1.21	3.54	3.55537	0.02	T
Potri.018G121500	79.49	49.66	17.75	47.38	270.62	812	3.55537	0	F
Potri.001G131500	20.97	1.6	11.98	1.65	45.18	135.41	3.53081	0	F
Potri.001G138000	5.93	0.55	0.31	0.09	2.48	7.41	3.53081	0	T
Potri.008G111500	1.27	1.34	1.05	0.42	0.78	2.35	3.53081	0.01	F
Potri.010G101500	0.99	23.01	1.92	5.29	0.89	2.67	3.53081	0.01	F
Potri.011G031500	0.38	14.78	4.66	7.71	0.99	2.94	3.53081	0.03	F
Potri.011G067600	44.73	18.41	67.46	30.63	35.1	103.45	3.53081	0	F
Potri.011G153800	4.16	5.14	0.16	0.09	5.93	17.56	3.53081	0	F
Potri.011G169400	0.75	0.43	0.26	0.64	1.84	5.42	3.53081	0	F
Potri.013G160000	23.52	5.53	10.51	8.92	52.08	153.83	3.53081	0	T
Potri.016G116700	1.36	0.73	0.95	0.66	2.79	8.26	3.53081	0	F
Potri.018G120300	67.38	28.75	10.7	11.56	272.89	809.46	3.53081	0	T
Potri.018G121200	99.81	39.64	29.91	27.94	299.14	891.17	3.53081	0	T
Potri.019G123100	166.7	1.48	22.86	40.15	1158.63	3416.66	3.53081	0	T
Potri.001G043100	53.8	18.42	29.98	32.14	22.11	64.61	3.50642	0	F
Potri.004G236100	213.06	377.42	101.55	133.68	225.26	655.83	3.50642	0	F
Potri.005G129500	91.63	1.1	48.96	1.47	182.88	535.1	3.50642	0	T
Potri.011G090400	4.98	1.28	0.9	0.98	3.51	10.16	3.50642	0	T
Potri.016G010200	154.47	22.08	32.02	30.82	166.95	488.34	3.50642	0	T
Potri.016G111600	3.03	1.06	0.96	1.39	2.25	6.66	3.50642	0	F
Potri.017G102900	9.62	6.18	0.96	3.35	9.97	29.18	3.50642	0	F
Potri.018G119700	65.94	22.4	17.04	16.07	277.36	817.05	3.50642	0	T
Potri.019G081000	6.12	2.38	8.87	6.87	8.92	26.3	3.50642	0	F
Potri.004G210600	142.41	0.29	0.25	0.69	768.48	2237.63	3.4822	0	T
Potri.004G216900	13.81	5.63	16.09	3.49	6.19	18.06	3.4822	0	F
Potri.005G120500	9.2	3.83	44.83	71.86	30.74	89.07	3.4822	0	F
Potri.011G106300	8.97	6.67	7.36	2.93	11.54	33.76	3.4822	0	F
Potri.014G102300	17.43	23.61	15.13	9.62	26.64	77.89	3.4822	0	F
Potri.015G137400	3.18	0.66	0.09	1.12	2.16	6.29	3.4822	0	T
Potri.018G119600	76.37	31.01	19.7	23.23	281.91	828.37	3.4822	0	T
Potri.001G252100	12.6	17.14	3.25	12.76	16.69	48.2	3.45815	0	F
Potri.003G155100	11.07	4.34	18.24	10.22	16.74	48.4	3.45815	0	F
Potri.007G103600	4.84	1.61	31.96	7.71	8.17	23.96	3.45815	0	F
Potri.009G037900	1.2	0	0	0.17	1.77	5.15	3.45815	0.02	T
Potri.010G055100	16.32	19.59	6.26	15.3	23.69	68.66	3.45815	0	F
Potri.014G109900	28.86	17.74	29.28	25.82	27.54	79.31	3.45815	0	F
Potri.014G147000	107.58	3.07	0.8	2.2	109.21	316.17	3.45815	0	T
Potri.001G230700	0.39	0.2	0	0.1	0.83	2.46	3.43426	0.01	F
Potri.001G392700	27.84	5.28	8.33	6.49	43.58	124.3	3.43426	0	T
Potri.001G450200	17.34	20.04	5.84	16.1	31.81	91.19	3.43426	0	F
Potri.017G144700	202.93	140.04	42.38	132.9	335.21	959.36	3.43426	0	F
Potri.018G127300	42.87	64.45	3.66	11.02	45.47	131.61	3.43426	0	F
Potri.002G110600	6.28	5.5	4.23	6.8	10.16	28.96	3.41054	0	F
Potri.011G166300	100.03	16.26	2.52	6.56	165.67	473.99	3.41054	0	T
Potri.018G121300	93.76	60.18	42.9	67.22	292.39	837.59	3.41054	0	F
Potri.001G166000	36.12	7.94	26.14	10.99	57.42	162.52	3.38698	0	F
Potri.002G059600	87.93	24.02	4.33	8.92	107.56	303.63	3.38698	0	T
Potri.003G125400	121.74	75.98	26.54	43.18	44.19	123.88	3.38698	0	F
Potri.010G185000	63.35	20.83	13.38	18.28	105.62	297.36	3.38698	0	T
Potri.014G080400	19.81	1.75	4.02	4.73	16.7	47.69	3.38698	0	T
Potri.019G037300	9.64	1.72	0.46	1.53	63.25	179.66	3.38698	0	T
Potri.004G118100	5.72	0.29	0.43	0.33	15.27	42.93	3.36359	0	T
Potri.006G118800	15.35	18.65	13.8	21.27	29.9	83.93	3.36359	0	F
Potri.017G001400	27.93	14.04	16	21.69	18.42	51.8	3.36359	0	F
Potri.018G080700	1.14	1.59	2.38	1.53	4.26	11.99	3.34035	0	F
Potri.018G080700	1.14	1.59	2.38	1.53	4.26	11.99	3.34035	0	F
Potri.001G005400	4.41	0.2	0.07	0.09	4.87	13.55	3.31728	0	T
Potri.002G155000	3.79	5.71	2.66	4.8	6.87	19.05	3.31728	0	F
Potri.003G003100	5.07	9.77	1.87	4.69	12.08	33.5	3.31728	0	F
Potri.006G060900	34.83	15.62	12.48	23.91	32.7	90.34	3.31728	0	F
Potri.007G114700	1.81	2.27	6.82	2.42	4.85	13.41	3.31728	0	F
Potri.016G125500	174.43	2.29	9.58	5.98	97.6	269.34	3.31728	0	T
Potri.T156000	1.59	29.74	139.83	155.91	2.07	5.73	3.31728	0	F
Potri.006G066900	39.98	4.79	0.16	1.05	87.92	241.61	3.29436	0	T
Potri.010G255500	11.67	15.12	389.88	52.93	13.2	36.13	3.29436	0	F
Potri.013G154700	1.15	0.85	144.53	47.48	0.86	2.34	3.29436	0.04	F
Potri.017G114600	87.26	147.44	23358.4	2312.08	12.33	34.09	3.29436	0	F
Potri.001G028100	34.24	12.74	7.51	5.78	146.32	402.88	3.27161	0	T
Potri.002G130700	3.91	21.21	28.82	72.93	5.03	13.8	3.27161	0	F
Potri.003G099700	0.54	0.58	1.13	2.51	0.94	2.56	3.27161	0.04	F
Potri.011G094800	157.5	5.94	1.17	1.12	124.83	340.56	3.27161	0	T
Potri.011G118200	70.17	18.04	29.41	15.01	185.01	510.5	3.27161	0	T
Potri.013G103100	0.22	0.24	0.16	0.18	1.22	3.37	3.27161	0.02	F
Potri.016G004800	40.4	3.32	42.8	8.36	18.34	49.63	3.27161	0	F
Potri.017G136400	6.52	3.04	6.1	5.36	15.48	42.62	3.27161	0	F
Potri.001G247700	7.97	36.07	9.97	33.52	23.46	63.71	3.24901	0	F
Potri.004G041000	3.34	1.49	65.65	7.08	2.9	7.9	3.24901	0	F
Potri.004G130200	0.58	0.18	0.89	0.5	1.2	3.27	3.24901	0.04	F
Potri.006G061800	30.16	18.84	19.82	17.32	33.88	91	3.24901	0	T
Potri.007G131300	172.93	20.5	44.67	26.86	223.03	605.4	3.24901	0	T
Potri.013G001600	1.06	24.46	21.71	26.21	4.46	12.26	3.24901	0.02	F
Potri.013G144100	53.04	73.71	15.67	18.48	59.06	160.53	3.24901	0	F
Potri.014G070300	1.25	0.72	0.22	0.81	1.37	3.76	3.24901	0.01	F
Potri.015G006800	59.72	3.68	0.73	1	84.58	231.99	3.24901	0	T
Potri.018G122300	124.96	31.19	27.42	30.78	312.72	854.56	3.24901	0	T
Potri.002G234100	2.64	1.49	0.18	1.83	6.93	18.63	3.22657	0	F
Potri.003G050900	93.94	106.56	309.4	207.35	7.92	21.07	3.22657	0.01	F
Potri.010G095900	97.22	5.54	5.33	4.37	79.6	214.01	3.22657	0	T
Potri.013G067400	189.3	8.75	7.42	9.62	158.6	430.34	3.22657	0	T
Potri.001G115600	47.08	6.74	6.44	11.44	58.07	155.97	3.20428	0	T
Potri.001G140200	21.66	9.34	42.58	10.82	22.83	60.81	3.20428	0	F
Potri.002G011900	3.24	0.6	0.72	0.51	3.33	8.87	3.20428	0	T
Potri.004G053800	4.4	0.23	18.25	9.09	1.37	3.71	3.20428	0.01	F
Potri.008G111100	14.53	6.63	10.19	9.47	34.11	91.16	3.20428	0	F
Potri.008G198700	2.46	4.13	4.16	6.71	6.28	16.72	3.20428	0	F
Potri.008G214200	15.73	8.74	8.95	8.63	27.8	74.78	3.20428	0	T
Potri.010G168200	0.67	0.2	1.44	0.51	1.39	3.72	3.20428	0.01	F
Potri.012G061100	24.98	5.14	13.69	8.77	27.29	73.42	3.20428	0	T
Potri.014G106800	210.43	127.65	674.8	281.14	28.79	76.22	3.20428	0	F
Potri.019G048800	41.93	22.5	7.15	25.74	98.3	264.22	3.20428	0	T
Potri.T035900	15.85	44.94	2.03	3.85	8.75	23.28	3.20428	0	F
Potri.002G087800	1.48	2.03	0.63	0.93	4.1	10.94	3.18215	0	F
Potri.014G058300	3.81	2.45	25.06	24.25	5.8	15.48	3.18215	0	F
Potri.008G049000	132.72	5.58	153.7	176.4	77.83	204.14	3.16017	0	F
Potri.009G012200	928.78	2.29	1.7	3.04	2880.98	7662.57	3.16017	0	T
Potri.009G161400	49.91	0.34	9.35	5.92	81.71	217.18	3.16017	0	T
Potri.016G009900	3.06	2.48	2.39	3.63	10.29	27.3	3.16017	0	F
Potri.001G157700	13.53	4.22	2.82	5.43	12.29	32.07	3.13834	0	T
Potri.001G166500	31.91	34.18	20.24	44.74	70.61	186.24	3.13834	0	F
Potri.002G171000	1.25	0.42	6.06	1.76	7.09	18.78	3.13834	0	F
Potri.003G131400	23.32	22.61	11.34	25.5	37.12	97.14	3.13834	0	F
Potri.014G024000	5.75	1.52	88.73	32.69	12.69	33.51	3.13834	0	F
Potri.017G029000	1137.89	222.81	36.32	409.67	677.08	1759.77	3.13834	0	T
Potri.018G068800	3.49	0.73	0.25	0.43	8.12	21.48	3.13834	0	T
Potri.019G085300	0.52	0.36	0.7	0.57	0.79	2.08	3.13834	0.02	F
Potri.019G132200	3.87	1.41	0.86	0.49	4.22	11.15	3.13834	0	T
Potri.T070300	3.78	6.35	1.25	2.77	5.55	14.52	3.13834	0	F
Potri.008G053100	35.76	47.79	48.33	105.51	44.4	115.89	3.11666	0	F
Potri.010G003800	7.59	19.7	13.58	33.33	16.6	43.42	3.11666	0	F
Potri.016G035900	18.53	62.54	18.63	26.27	7.86	20.34	3.11666	0	F
Potri.019G077600	54.15	46.33	53.14	64.12	40.47	105.26	3.11666	0	F
Potri.002G248600	17.32	44.78	13.22	24.05	17.87	46.37	3.09513	0	F
Potri.003G159900	1.12	0.64	0.68	0.49	2.41	6.36	3.09513	0.01	F
Potri.003G218000	2.37	0.81	0	0.09	4.61	11.86	3.09513	0	T
Potri.003G223100	3.35	0.47	0.49	1.22	8.29	21.66	3.09513	0	T
Potri.011G117300	5.24	0.72	4.23	3.44	5.55	14.54	3.09513	0	F
Potri.T138700	11.63	4.19	19.19	5.03	10.33	26.57	3.09513	0	F
Potri.001G150600	21.38	5.07	12.51	10.2	15.13	38.61	3.07375	0	T
Potri.002G065000	12.53	7.96	148.18	30.58	8.2	21.17	3.07375	0	F
Potri.002G081400	4.21	1.37	12.03	5.83	9.24	23.58	3.07375	0	F
Potri.006G107700	0.5	1.76	24.21	1.73	1.34	3.49	3.07375	0.04	F
Potri.006G136700	5028.29	769.39	71.29	785.28	3890.98	9941.23	3.07375	0	T
Potri.006G193300	10.93	1.29	9.52	2.21	9.03	23.17	3.07375	0	F
Potri.007G027000	0.98	0.23	0.16	0	3.63	9.33	3.07375	0	T
Potri.007G114400	0.98	0.62	0.4	0.49	9.36	24.09	3.07375	0	F
Potri.009G101500	64.82	21.15	15.74	21.67	146.53	375.37	3.07375	0	T
Potri.019G038100	0.91	2.1	0.51	1.11	1.08	2.78	3.07375	0.01	F
Potri.005G096600	4.31	1.6	0.19	0	6.58	16.66	3.05252	0	T
Potri.003G009000	43.35	24.9	79.6	117.01	14.43	36.82	3.05252	0	F
Potri.006G043100	12.31	4.52	20.61	5.52	10.92	27.84	3.05252	0	F
Potri.008G084100	172.77	1.98	1.41	1.78	162.5	413.78	3.05252	0	T
Potri.008G214900	4.64	8.01	30.8	12.24	6.77	17.23	3.05252	0	F
Potri.010G032800	8.89	3	286.16	116.58	1.57	3.98	3.05252	0.03	F
Potri.015G070500	51.02	20.68	64.91	48.17	73.11	186.14	3.05252	0	F
Potri.017G134900	73.75	49.41	12	23.47	72.14	183.8	3.05252	0	F
Potri.019G085200	6.33	3.56	12.8	7.48	13.26	33.96	3.05252	0	F
Potri.T059500	3.36	0.93	0	0.07	6.77	17.52	3.05252	0	T
Potri.001G101800	20.18	4.75	2.31	3.76	36.22	92.11	3.03143	0	T
Potri.001G142500	3.12	10.25	4.13	5.25	4.13	10.51	3.03143	0	F
Potri.001G292900	272.39	137.51	4.62	21.08	190.82	484.3	3.03143	0	F
Potri.005G062500	36.98	18.52	32.89	18.33	48.71	123.71	3.03143	0	F
Potri.007G114600	15.87	18.94	62.33	18.47	16.48	42.01	3.03143	0	F
Potri.011G061500	460.81	27.58	7.22	8.41	343.81	872.51	3.03143	0	T
Potri.012G082400	3.06	14.31	6.77	7.29	10.06	25.41	3.03143	0	F
Potri.015G122300	3.65	1	0.19	0.7	13.84	35.32	3.03143	0	T
Potri.017G056400	0.26	0.16	1.86	0.73	1.65	4.21	3.03143	0.01	F
Potri.T060000	5.13	1.8	1.35	3.62	11.36	28.76	3.03143	0	F
Potri.001G448000	28.11	2.15	0.16	9.25	61.95	154.53	3.01049	0	T
Potri.005G086800	0.87	1.1	0.77	1.66	1.25	3.15	3.01049	0.03	F
Potri.007G105600	37.17	31.53	71.5	11.6	65.2	163.45	3.01049	0	F
Potri.011G036100	0.56	0.75	0.62	0.9	2.75	6.98	3.01049	0	F
Potri.018G011200	8.69	6.93	10.72	8.56	6.46	16.16	3.01049	0	F
Potri.001G148600	46.8	8.13	33.17	30.04	51.03	127.44	2.9897	0	F
Potri.002G038400	8.56	19.38	1.4	1.15	1.64	4.06	2.9897	0.04	F
Potri.004G162900	2.71	0.28	1.22	0.38	40.23	100.6	2.9897	0	F
Potri.005G063900	27.77	26.93	55.25	45.18	23.78	59.44	2.9897	0	F
Potri.005G077600	9.36	3.16	2.18	0.84	17.77	44.33	2.9897	0	T
Potri.005G157300	1.11	1.9	1.39	3.76	1.09	2.74	2.9897	0.02	F
Potri.006G189100	4.04	1.09	2.4	3	8.53	21.29	2.9897	0	F
Potri.007G086600	2.04	3.61	10.28	12.58	15.15	37.69	2.9897	0	F
Potri.007G114500	3.19	4.27	9.87	3.39	13.43	33.52	2.9897	0	F
Potri.010G095800	87.22	9.81	15.37	11.06	77.94	194.57	2.9897	0	T
Potri.010G185200	2.64	8.78	44.52	8.05	1.43	3.56	2.9897	0.02	F
Potri.011G090200	153.88	40.93	36.19	45.42	165.16	411.66	2.9897	0	T
Potri.004G093500	22.5	8.57	21.32	9.53	39.68	98.4	2.96905	0	F
Potri.010G118700	17.67	0.56	0.07	0.17	12.49	30.82	2.96905	0	T
Potri.010G212900	98.55	18.62	36.63	21.99	115.68	285.32	2.96905	0	T
Potri.005G186400	17.51	0.39	0.13	0.19	13.98	34.69	2.94854	0	T
Potri.006G220700	276.2	41.15	38.42	61.53	316.41	780.23	2.94854	0	T
Potri.009G011200	50.35	7.03	2.26	3.8	42.4	103.68	2.94854	0	T
Potri.010G216500	7.87	8.36	6.06	7.83	15.52	38.08	2.94854	0	F
Potri.011G169300	30.88	17.27	15.23	13.86	70.82	174.75	2.94854	0	T
Potri.014G098800	29.01	0.33	0.18	0.23	35.5	88.03	2.94854	0	T
Potri.002G118000	208.59	133.2	6.54	35.3	149.13	365.34	2.92817	0	F
Potri.001G025400	4.29	5.43	5.61	5.15	5.96	14.6	2.92817	0	F
Potri.001G032600	12.25	0.23	0.08	0.19	7.82	19.25	2.92817	0	T
Potri.001G280200	598.15	11.05	5.58	5.28	1079.07	2639.67	2.92817	0	T
Potri.002G091200	11.9	4.71	6.73	7.37	14.67	36.1	2.92817	0	F
Potri.008G195700	6.63	4.02	0.69	3.88	4.36	10.76	2.92817	0.01	F
Potri.001G238800	116.25	166.68	23.45	126.65	134.59	328.23	2.90795	0	F
Potri.004G162400	11.23	14.43	4228.96	273.16	1.68	4.11	2.90795	0.03	F
Potri.011G117700	23.35	2.1	4.88	6.69	20.65	49.94	2.90795	0	T
Potri.012G069000	1.38	1.07	21.66	6.36	4.87	11.81	2.90795	0	F
Potri.014G012500	1.14	0.54	0.29	0.79	1.44	3.49	2.90795	0.02	F
Potri.001G200000	8.28	8.88	18.28	9.11	15.61	37.54	2.88786	0	F
Potri.002G182500	21.26	15.85	30.89	18.92	21.99	52.81	2.88786	0	F
Potri.004G013700	19.06	13.4	3.9	6.05	30.9	74.9	2.88786	0	F
Potri.004G223300	14	2.53	3.75	6.96	2.33	5.65	2.88786	0.02	T
Potri.011G082900	46.98	26.5	25.51	19.53	52.98	127.59	2.88786	0	T
Potri.014G119800	15.81	4.83	7.44	10.99	66.09	159.68	2.88786	0	F
Potri.009G019200	5.54	3.95	9.25	3.25	12.8	30.49	2.86791	0	F
Potri.001G231000	138.96	14.78	9.56	15.87	138.06	329.53	2.86791	0	T
Potri.001G377600	1.71	1.95	1.24	1.24	1.94	4.66	2.86791	0.01	F
Potri.003G073200	3.53	8.01	0.7	1.31	5.06	12.19	2.86791	0.02	F
Potri.005G111100	38.15	25.18	18.39	10.83	51.59	123.39	2.86791	0	F
Potri.006G229700	1.25	1.18	3.62	0.95	1.33	3.2	2.86791	0.02	F
Potri.008G086700	8.6	26.63	9.34	7.86	5.26	12.71	2.86791	0	F
Potri.009G085500	1	0.27	1.09	0.14	1.78	4.32	2.86791	0.03	F
Potri.014G034800	13.93	16.03	29.54	20.57	40.31	98.08	2.86791	0	F
Potri.T070400	2.32	3.36	0.15	0.23	2.2	5.21	2.86791	0.03	F
Potri.002G099400	13.4	7.83	9.57	7.54	14.38	34.11	2.8481	0	F
Potri.004G210400	6.1	0.63	0.99	0.69	7.59	18.07	2.8481	0	T
Potri.006G083700	42.09	22.83	19.89	20.66	62.8	150.14	2.8481	0	T
Potri.007G119100	4.27	0.35	17.02	0.17	4.59	10.97	2.8481	0	F
Potri.007G146900	26.71	28.76	6.07	15.31	32.28	77.16	2.8481	0	F
Potri.008G116200	18.06	1.45	0.41	1.14	17.74	42.65	2.8481	0	T
Potri.011G085000	1.68	0.56	0.19	0.67	4.49	10.66	2.8481	0	T
Potri.011G090300	7.22	2.18	1.05	1.52	7.67	18.2	2.8481	0	T
Potri.012G033400	0.14	0	13.43	2	1.11	2.64	2.8481	0.04	F
Potri.014G069300	0.69	4.6	0.13	0.24	2.28	5.45	2.8481	0.01	F
Potri.014G098600	1.44	0.61	46.7	0.68	2.71	6.55	2.8481	0.01	F
Potri.014G140500	9.36	9.43	1751.97	341.45	2.09	5.04	2.8481	0.01	F
Potri.019G071700	28.07	23.27	54.22	41.25	50	119.37	2.8481	0	F
Potri.001G206800	73.35	25.12	120.08	36.92	23.05	53.86	2.82843	0	F
Potri.001G400100	4.32	108.14	701.27	100.53	10.12	23.66	2.82843	0	F
Potri.001G400200	4.32	108.14	701.27	100.53	10.12	23.66	2.82843	0	F
Potri.001G436500	13.74	7.15	29.38	22.6	15.44	36.56	2.82843	0	F
Potri.006G038400	32.09	15.01	314.48	69.7	61.82	146.19	2.82843	0	F
Potri.008G096500	6.25	6.75	3.27	4.06	3.46	8.19	2.82843	0	F
Potri.008G113200	1.73	3.77	5.5	11.45	3.59	8.43	2.82843	0	F
Potri.010G236100	20.99	3.72	36.72	12.97	18.67	44.08	2.82843	0	F
Potri.014G108200	9.09	8.56	8.03	15.81	11.25	26.37	2.82843	0	F
Potri.017G135900	2.77	2.25	0.29	0.63	2.48	5.9	2.82843	0.01	F
Potri.004G033600	198.32	98.18	227.18	104.24	167.97	395.53	2.80889	0	F
Potri.005G145300	157.24	78.74	125.26	62.12	163.98	384.62	2.80889	0	F
Potri.007G101600	45	15.62	26.16	17.14	52.86	123.68	2.80889	0	T
Potri.008G073300	394.84	13.3	12.33	12.16	625.71	1471.45	2.80889	0	T
Potri.008G093100	24.49	10.39	17.85	11.87	27.72	64.94	2.80889	0	F
Potri.010G082400	2.87	31.13	48.32	36.24	4.94	11.67	2.80889	0	F
Potri.017G135800	77.25	99.96	1.32	5.06	119.44	281.23	2.80889	0	F
Potri.018G127800	8.36	1.99	6.8	13.5	8.71	20.56	2.80889	0	F
Potri.019G093400	17.04	6.85	32.33	10.9	18.49	43.65	2.80889	0	F
Potri.T070500	1.09	24.16	3.08	3.22	1.26	2.97	2.80889	0.03	F
Potri.004G203300	15.44	11.99	5.56	5.07	18.75	43.8	2.78949	0	F
Potri.007G067000	0.34	0.35	0	0.1	1.32	3.15	2.78949	0.04	F
Potri.007G101700	8.18	3.99	7.43	4.71	9.64	22.24	2.78949	0	F
Potri.008G034500	35.22	10.42	9.08	9.41	41.59	97.08	2.78949	0	T
Potri.010G145800	12.54	0.38	1.22	1.4	10.18	23.64	2.78949	0	T
Potri.010G162300	16.45	3.16	6.18	7.4	12.83	29.82	2.78949	0	T
Potri.012G131800	9.18	10.92	9.6	9.02	6.82	15.88	2.78949	0	F
Potri.017G142400	44.7	20.27	35.68	14.86	31.58	73.63	2.78949	0	F
Potri.017G142400	44.7	20.27	35.68	14.86	31.58	73.63	2.78949	0	F
Potri.017G142400	44.7	20.27	35.68	14.86	31.58	73.63	2.78949	0	F
Potri.017G142400	44.7	20.27	35.68	14.86	31.58	73.63	2.78949	0	F
Potri.017G142400	44.7	20.27	35.68	14.86	31.58	73.63	2.78949	0	F
Potri.017G142400	44.7	20.27	35.68	14.86	31.58	73.63	2.78949	0	F
Potri.017G142400	44.7	20.27	35.68	14.86	31.58	73.63	2.78949	0	F
Potri.017G142400	44.7	20.27	35.68	14.86	31.58	73.63	2.78949	0	F
Potri.001G096900	196.2	20.49	6.75	7.7	74.24	170.89	2.77022	0	T
Potri.002G011000	7.79	6.34	21.66	16.99	12.17	28.2	2.77022	0	F
Potri.002G101400	21.11	6.36	1.97	6.49	21.71	50.68	2.77022	0	T
Potri.009G073600	34.25	2.53	9.68	1.82	30.01	69.73	2.77022	0	T
Potri.013G132100	5.59	11.71	4.1	7.45	11.48	26.79	2.77022	0	F
Potri.001G016200	5.8	4.64	0.82	2.19	27.72	63.75	2.75108	0	F
Potri.003G143200	426.62	54.95	24.48	28.46	285.33	655.48	2.75108	0	T
Potri.004G209700	4.87	2.44	158.94	33.89	10.02	23.1	2.75108	0	F
Potri.013G154900	14.71	12.09	12.13	13.23	29.07	67.33	2.75108	0	F
Potri.014G064800	1.5	1.38	2.53	2.98	2.84	6.56	2.75108	0	F
Potri.019G120800	22.03	0.14	0.08	0.07	164.2	378.37	2.75108	0	T
Potri.T070700	0.51	2.8	0.58	0.9	1.87	4.31	2.75108	0.02	F
Potri.001G055000	3.34	3.17	0.96	2.52	8.43	19.62	2.73208	0	F
Potri.001G449600	31.22	18.8	31.06	33.46	43.82	100.72	2.73208	0	F
Potri.003G139400	19.92	23.85	20.05	21.84	34.84	79.95	2.73208	0	F
Potri.009G024000	3.01	3.15	12.9	1.68	2.95	6.78	2.73208	0.02	F
Potri.011G009900	74.94	69.42	59.89	41.67	93.8	212.63	2.73208	0	F
Potri.015G035400	3.49	0.28	0.39	0.26	2	4.53	2.73208	0.02	T
Potri.016G053700	25.63	23.14	20.2	27.7	43.55	99.53	2.73208	0	F
Potri.001G292600	2.18	0.18	0.51	0.27	4.44	10.14	2.71321	0	T
Potri.004G061100	2.33	0	2.57	0.18	9.11	20.79	2.71321	0.01	F
Potri.007G021100	2.13	1.23	0.74	1.06	1.62	3.65	2.71321	0.03	F
Potri.008G224000	1.58	135.95	0.96	0.48	5.01	11.59	2.71321	0.02	F
Potri.009G168300	34.84	47.77	40.8	18	35.23	79.85	2.71321	0	F
Potri.012G093600	2.39	3.19	3.13	4.59	3.44	7.94	2.71321	0.02	F
Potri.014G091200	451.18	560.48	92.65	212.8	315.18	712.85	2.71321	0	F
Potri.015G002200	8.92	27.78	172.47	30.38	20.81	47.51	2.71321	0	F
Potri.018G120200	194.52	136.83	26.96	71.93	375.34	857.07	2.71321	0	F
Potri.001G112200	183.84	5.76	40.91	5.38	209.52	471.37	2.69447	0	T
Potri.006G063000	531.97	311.42	623.56	505.78	521.99	1165.56	2.69447	0	F
Potri.008G140400	24.74	23.63	9.22	21.72	24.58	55.26	2.69447	0	F
Potri.014G086600	69.49	44.43	43.54	35.5	45.28	101.3	2.69447	0	F
Potri.001G028000	85.75	81.43	41.01	40.89	80.64	179.7	2.67586	0	F
Potri.001G036400	20.94	8.34	8.12	7.44	18.5	41.33	2.67586	0	T
Potri.001G234500	8.72	0.34	87.86	3.35	15.15	33.54	2.67586	0	F
Potri.004G047800	6.08	0.8	0.66	1.1	5.4	12.05	2.67586	0.02	T
Potri.006G112400	3.73	0.22	0.07	0.22	5.05	11.31	2.67586	0.01	T
Potri.008G116300	14.07	1.14	0.3	0.78	14.76	33.43	2.67586	0	T
Potri.010G214700	18.26	11.35	15.13	14.89	12.13	27.12	2.67586	0	F
Potri.013G136000	11.38	7.09	15.3	10.09	16.01	35.82	2.67586	0	F
Potri.004G059600	2047.4	56.24	23.11	28.43	2146.17	4757.5	2.65737	0	T
Potri.001G008800	43.58	20.16	27.28	22.12	21.99	48.82	2.65737	0	F
Potri.001G109000	2.07	0.91	0	1.44	3.02	6.65	2.65737	0.01	F
Potri.001G355600	282.91	184.58	1038.58	611.08	206.47	456.61	2.65737	0	F
Potri.004G078800	74.48	21.11	15.57	17.71	89.24	198.2	2.65737	0	T
Potri.005G063500	22.16	14.07	7.07	5.4	3.59	8.03	2.65737	0.01	T
Potri.008G001700	3.25	4.15	5.24	4.5	4.43	9.8	2.65737	0	F
Potri.018G063500	1038.55	208.67	49.31	192.78	349.78	765.88	2.65737	0	T
Potri.018G120400	189.61	126.98	34.77	38.3	387.47	864.35	2.65737	0	F
Potri.015G116700	3.45	3.99	3.91	3.52	6.01	13.29	2.63902	0	F
Potri.001G059000	2.95	1.51	1.08	1.14	5.47	12.2	2.63902	0	F
Potri.002G084500	65.32	28.58	28.71	29.14	84.31	186.21	2.63902	0	T
Potri.010G088200	72.21	2.64	1.2	0.74	96.52	213.66	2.63902	0	T
Potri.013G012100	27.89	27.02	39.35	31.82	67.5	148.96	2.63902	0	F
Potri.014G162400	20.77	84.23	6.14	20.98	34.88	77.66	2.63902	0	F
Potri.001G371200	546.87	10.12	9.63	7.6	422.89	923.83	2.62079	0	T
Potri.002G042600	7.88	7.01	4.26	4.84	22.81	50.2	2.62079	0	F
Potri.003G003700	107.1	3.72	1.82	2.96	48.04	104.48	2.62079	0	T
Potri.003G030900	26.63	20.54	95.3	73.54	14.6	31.92	2.62079	0	F
Potri.003G074700	448.72	39.47	11.81	18.04	324.79	706.14	2.62079	0	T
Potri.005G021100	130.86	20.99	4.39	9.18	142.09	311.58	2.62079	0	T
Potri.006G091300	25.24	15.43	15.88	17.9	28.33	61.82	2.62079	0	F
Potri.007G131200	24.29	3.79	2.68	2.96	22.24	48.77	2.62079	0	T
Potri.009G061900	5.15	5.47	4.72	8.07	6.71	14.79	2.62079	0.01	F
Potri.011G116300	55.99	11.89	13.83	10.42	74.95	163.34	2.62079	0	T
Potri.014G075100	67.44	80.36	19.93	24.36	98.96	215.62	2.62079	0	F
Potri.011G044900	7.63	7.3	19.67	11.73	16.82	36.79	2.60268	0.01	F
Potri.014G080900	103.71	1.51	0.47	0.69	78.19	168.92	2.60268	0	T
Potri.012G039400	22.61	0.14	0.14	0.16	12.78	27.2	2.58471	0	T
Potri.001G292500	0.96	0.1	0.12	0.08	2.2	4.77	2.58471	0.01	T
Potri.003G111800	16.49	10.23	20.32	4.65	9.75	21	2.58471	0	F
Potri.003G176200	1.62	1.62	1.87	0.8	5.1	11.06	2.58471	0	F
Potri.005G182800	202.31	38	45.92	61.61	186.56	401.63	2.58471	0	T
Potri.007G044300	16.8	14.61	419.3	70.55	3.62	7.71	2.58471	0.02	F
Potri.010G234500	5.22	1.02	1.57	1.67	7.15	15.37	2.58471	0	T
Potri.013G095200	34.44	21.61	8.64	12.98	31.54	67.82	2.58471	0	T
Potri.014G141100	25.35	9.72	11.61	11.38	47.85	102.62	2.58471	0	T
Potri.017G129200	110	28.83	4.75	12.3	178.35	386.23	2.58471	0	T
Potri.018G020800	1.24	1.4	4.04	1.43	3.06	6.63	2.58471	0.02	F
Potri.019G084900	10.07	11.23	12.52	18.2	19.19	41.64	2.58471	0	F
Potri.019G087300	22.35	27.32	877.37	106.53	18.35	39.94	2.58471	0	F
Potri.019G087300	22.35	27.32	877.37	106.53	18.35	39.94	2.58471	0	F
Potri.019G087300	22.35	27.32	877.37	106.53	18.35	39.94	2.58471	0	F
Potri.019G087300	22.35	27.32	877.37	106.53	18.35	39.94	2.58471	0	F
Potri.019G087300	22.35	27.32	877.37	106.53	18.35	39.94	2.58471	0	F
Potri.019G087300	22.35	27.32	877.37	106.53	18.35	39.94	2.58471	0	F
Potri.019G087300	22.35	27.32	877.37	106.53	18.35	39.94	2.58471	0	F
Potri.019G087300	22.35	27.32	877.37	106.53	18.35	39.94	2.58471	0	F
Potri.001G099800	147.1	2.55	0.44	0.48	114.15	244.57	2.56685	0	T
Potri.001G399100	112.08	20.1	9.6	10.35	174.78	374.79	2.56685	0	T
Potri.001G430100	6.14	2.89	3.67	2.18	13.17	28.15	2.56685	0	F
Potri.003G120300	31.03	42.47	50.22	107.18	35.16	75.15	2.56685	0	F
Potri.006G263500	330.78	76.55	62.52	14.1	308.48	664.3	2.56685	0	T
Potri.006G270900	19.48	26.99	83.49	47.96	15.9	33.75	2.56685	0	F
Potri.007G101500	59.6	29.49	22.55	22.25	62.71	134.52	2.56685	0	T
Potri.011G016600	3.34	7.76	0.51	0.97	3.65	7.77	2.56685	0.02	F
Potri.012G055800	45.48	14.38	11.8	11.72	55.86	119.73	2.56685	0	T
Potri.019G056500	12.56	4.41	17.94	34.57	23.06	49.09	2.56685	0	F
Potri.001G108800	11.98	18.9	3.48	8.11	2.72	5.77	2.54912	0.02	F
Potri.002G076900	8.7	6.85	13.18	9.82	12.25	26.11	2.54912	0	F
Potri.005G111200	59.96	116.28	112	78.35	37.71	80.2	2.54912	0	F
Potri.007G127100	10.21	48.63	1.42	7.35	6.27	13.39	2.54912	0	F
Potri.010G146700	9.46	4.92	2.09	2.45	10.76	22.94	2.54912	0	T
Potri.017G143300	71.48	13.89	10.19	9.27	39.14	82.62	2.54912	0	T
Potri.T060800	70.61	13.72	10.6	9.84	39.24	82.84	2.54912	0	T
Potri.001G339500	24.95	94.46	1.63	3.85	14.11	29.74	2.53151	0.01	F
Potri.004G126800	30.96	1.34	0.62	0.59	28.75	60.81	2.53151	0	T
Potri.004G227200	33.89	9.94	47.23	74.64	26.59	56.28	2.53151	0	F
Potri.006G026200	9.21	7.1	6.31	4.06	4.59	9.68	2.53151	0.03	F
Potri.007G106800	24.09	15.47	18.53	14.69	30.83	65.05	2.53151	0	F
Potri.008G226400	35.81	0.51	0.21	0.7	21.21	44.74	2.53151	0	T
Potri.011G132700	40.13	12.16	16.71	8.06	37.71	79.32	2.53151	0	T
Potri.014G075000	15.88	12.58	17.34	4.77	35.52	75	2.53151	0	F
Potri.019G038000	1	2.56	0.61	1.23	2.5	5.31	2.53151	0.02	F
Potri.004G143200	78.06	11.04	9.99	14.18	88.83	187.41	2.51403	0	T
Potri.004G197600	15.62	18.89	8.11	8.1	15.21	31.99	2.51403	0.01	F
Potri.006G013200	14.06	3.35	2.01	1.92	17.75	37.47	2.51403	0	T
Potri.006G182100	38.83	17.3	18.66	23.58	36.77	76.9	2.51403	0	T
Potri.009G084600	3.16	20.93	4.64	2.73	4.51	9.66	2.51403	0.01	F
Potri.011G017300	3.57	7.89	7.49	5.13	4.11	8.56	2.51403	0.01	F
Potri.012G004900	22.96	2.96	2.03	5.69	23.25	48.96	2.51403	0	T
Potri.017G084700	18.15	17.1	62.01	12.43	10.14	21.37	2.51403	0	F
Potri.018G069600	28.35	10.26	41.14	19.12	36.78	77.21	2.51403	0	F
Potri.019G031900	16.34	29.96	124.01	28.6	11.47	23.88	2.51403	0	F
Potri.019G032400	7.01	11.08	4.85	5.05	6.78	14.39	2.51403	0.01	F
Potri.004G174400	18.13	3.61	21.18	10.1	33.52	69.39	2.49666	0	F
Potri.003G049300	24.23	5.61	7.05	23.8	30.43	64.1	2.49666	0	F
Potri.004G053200	8.1	2.1	2.62	2.22	7.85	16.41	2.49666	0	T
Potri.004G183200	24.72	6.62	1.66	5.21	22.33	46.37	2.49666	0	T
Potri.006G025800	18.27	12.33	2.33	1.74	19.1	40.01	2.49666	0	F
Potri.010G029100	12.52	10.58	645.5	113.12	14.36	29.98	2.49666	0	F
Potri.012G041800	7.41	4.28	52.88	25.58	2.98	6.15	2.49666	0.04	F
Potri.013G002400	20.42	15.92	9.94	12.94	17.2	35.85	2.49666	0	F
Potri.014G031800	14.53	12.77	11.01	10.24	15.4	31.92	2.49666	0	F
Potri.014G053100	5.59	5	5.38	7.27	3.4	7.04	2.49666	0.03	F
Potri.018G024700	33.33	19.23	15.89	21.57	40.66	85.15	2.49666	0	T
Potri.001G431200	14.33	8.36	29.51	22.57	18.27	37.95	2.47942	0	F
Potri.005G070200	2.37	0.88	1.18	0.32	373.78	775.5	2.47942	0	F
Potri.005G102100	113.78	45.83	25.06	28.07	83.32	172.89	2.47942	0	T
Potri.007G044200	14.51	14.95	5.01	7.47	29.17	60.63	2.47942	0	F
Potri.010G015900	31.27	1.1	0.61	0.66	28.27	58.64	2.47942	0	T
Potri.010G023900	2.88	2.4	1.51	3.07	3.73	7.76	2.47942	0	F
Potri.010G113900	34.66	11.83	21.53	21.53	34.73	72.1	2.47942	0	T
Potri.010G211300	9.85	41.34	3.14	13.53	6.08	12.57	2.47942	0	F
Potri.011G148400	4.82	0.23	1.02	3.11	2.19	4.55	2.47942	0.02	F
Potri.012G104200	11.18	4.95	23.83	7.77	16.18	33.34	2.47942	0	F
Potri.014G108300	248.23	5.52	2.13	1.64	165.04	341.01	2.47942	0	T
Potri.018G009500	24.23	16.73	18.5	16.18	26.2	54.07	2.47942	0	F
Potri.018G142800	33.39	0.31	0.09	0.43	40.17	83.35	2.47942	0	T
Potri.001G114500	13.05	2.37	22.69	8.93	10.17	20.83	2.46229	0	F
Potri.001G231800	19.5	23.62	11.01	24.02	30.32	62.19	2.46229	0	F
Potri.002G155600	79.64	2.09	8.34	2.57	91.37	188.52	2.46229	0	T
Potri.006G101300	38.15	25.16	24.59	40.03	53.54	110.57	2.46229	0	F
Potri.007G034200	11.17	16.23	15.49	15.66	13.04	26.92	2.46229	0	F
Potri.007G074200	2.84	2.93	2.08	4.04	3.56	7.41	2.46229	0.02	F
Potri.010G132500	351.03	11.97	17.64	11.78	604.61	1250.11	2.46229	0	T
Potri.010G162400	40.99	24.58	26.76	24.76	60.31	124.1	2.46229	0	F
Potri.011G018200	3.36	9.99	7.52	5.39	3.89	7.9	2.46229	0.03	F
Potri.011G117600	9.12	1.28	3.59	10.66	8.92	18.3	2.46229	0	F
Potri.015G065400	40.14	68.96	148.39	82.06	68.62	141.38	2.46229	0	F
Potri.015G129200	1.6	0.47	0.42	0.89	3.77	7.81	2.46229	0.01	F
Potri.016G054200	24.97	16.78	20.31	29.26	25.53	52.39	2.46229	0	F
Potri.018G100400	105.31	131.93	57.98	122.78	78.46	161.25	2.46229	0	F
Potri.019G056700	187.84	32.27	49.7	47.7	247.81	508.38	2.46229	0	T
Potri.001G443200	149.16	30.87	26.66	28.76	150.41	305.14	2.44528	0	T
Potri.008G225000	5.55	6.87	8.49	8.44	12.71	25.71	2.44528	0	F
Potri.011G018300	3.34	3.97	7.38	5.39	3.86	7.82	2.44528	0.03	F
Potri.011G018600	3.34	3.65	7.58	6.9	3.86	7.81	2.44528	0.03	F
Potri.011G018700	6.68	3.29	8.01	7.08	4.26	8.6	2.44528	0.03	F
Potri.012G080700	13.52	4.98	3.47	17.23	15.41	31.77	2.44528	0	F
Potri.012G134800	32.23	15.84	15.29	15.37	56.13	114.73	2.44528	0	T
Potri.014G050400	11.05	9.97	9.98	14.86	8.53	17.77	2.44528	0.02	F
Potri.003G105600	8.48	2.49	2.97	6.69	13.97	28.4	2.42839	0	F
Potri.005G119500	20.73	11.76	14.22	21.33	34.47	70.17	2.42839	0	F
Potri.007G032700	117.44	1.69	51.25	0.77	167.95	340.48	2.42839	0	T
Potri.007G040900	14.66	4.04	11.21	18.27	8.25	16.89	2.42839	0	F
Potri.009G082300	6.3	3.26	20.29	17.2	13.01	26.67	2.42839	0	F
Potri.010G166500	44.38	23.22	32.06	33.61	60.25	121.99	2.42839	0	F
Potri.011G156700	0.99	0.18	0.39	0.38	157.06	320.34	2.42839	0	F
Potri.013G083700	22.03	3.62	1.06	2.35	32.18	65.34	2.42839	0	T
Potri.T070000	266.66	15.74	37.65	52.72	254.55	513.63	2.42839	0	T
Potri.001G074600	43.39	65.48	220.42	46.51	37.45	75.92	2.41162	0	F
Potri.001G152100	45.79	13.57	12.74	12.61	74.91	150.77	2.41162	0	T
Potri.001G232200	113.97	1.89	0.73	0.99	119.71	240.36	2.41162	0	T
Potri.001G454200	20.76	7.27	8.71	9.44	39.17	78.82	2.41162	0	T
Potri.002G083400	14.18	4.44	23.87	19.49	9.48	19.08	2.41162	0	F
Potri.002G143600	7.11	0.07	0.16	0.1	10.39	20.91	2.41162	0	T
Potri.006G072800	6.5	5.37	5.8	2.1	6.39	12.96	2.41162	0.01	F
Potri.006G110500	5.77	2.75	1.19	4.45	6.15	12.33	2.41162	0.02	F
Potri.009G041000	5.07	10.71	17.38	22.32	13.77	27.65	2.41162	0	F
Potri.010G083500	65.72	40.03	13.15	19.95	49.23	98.77	2.41162	0	F
Potri.011G016700	3.34	5.43	0.5	0.95	3.92	7.81	2.41162	0.03	F
Potri.011G016900	3.36	8.54	7.91	5.66	3.92	7.82	2.41162	0.03	F
Potri.011G017000	3.34	7.78	7.34	5.01	3.92	7.81	2.41162	0.03	F
Potri.011G017100	3.47	7.98	8.85	5.21	3.92	7.81	2.41162	0.03	F
Potri.011G017400	3.36	11.43	10.02	7.96	3.93	7.82	2.41162	0.03	F
Potri.011G017500	3.38	9.79	22.68	7.36	3.93	7.81	2.41162	0.03	F
Potri.011G017600	3.38	7.83	12.28	5.33	3.92	7.81	2.41162	0.03	F
Potri.011G017700	3.34	7.74	7.36	5.3	3.92	7.81	2.41162	0.03	F
Potri.011G017800	3.37	7.78	7.36	5.3	3.95	7.84	2.41162	0.03	F
Potri.011G018000	3.34	8.94	8.3	5.92	3.92	7.81	2.41162	0.03	F
Potri.011G018100	3.34	7.76	7.36	5.38	3.92	7.81	2.41162	0.03	F
Potri.013G117100	166.68	63.95	40.44	45	116.99	233.85	2.41162	0	T
Potri.014G080500	175.24	28.31	54.62	69.34	108.84	218.69	2.41162	0	T
Potri.017G065500	16.71	11.77	19.39	17.48	17.92	36.11	2.41162	0	F
Potri.001G017000	3.04	1.16	0.42	0.62	9.04	18.27	2.39496	0.01	T
Potri.001G102300	3.41	1.51	3.99	3.77	2.76	5.54	2.39496	0.02	F
Potri.001G140900	8.88	0.29	0.25	0.11	8.74	17.51	2.39496	0	T
Potri.002G143400	23.38	91.46	1.54	12.63	45.28	91.42	2.39496	0	F
Potri.003G112600	191.59	99.75	333.57	597.06	23.27	45.76	2.39496	0.02	F
Potri.008G034600	21.07	3.8	5.76	7.98	17.08	34.1	2.39496	0	T
Potri.010G166600	6.94	3.49	4.14	4.35	7.91	15.82	2.39496	0	F
Potri.011G016800	3.49	19.85	13.34	8.29	3.95	7.84	2.39496	0.03	F
Potri.011G017900	3.4	7.85	7.36	5.3	3.98	7.9	2.39496	0.03	F
Potri.011G018500	3.43	14.93	10.5	13.86	3.95	7.81	2.39496	0.03	F
Potri.011G147500	91.88	46.47	33.88	39.27	170.98	342.36	2.39496	0	T
Potri.012G132800	2.78	0.4	0.9	0.58	4.27	8.61	2.39496	0.01	T
Potri.018G142900	12.84	5.91	5.69	9.66	26.81	53.71	2.39496	0	F
Potri.001G164900	42.82	7.38	17.48	19.27	48.64	95.47	2.37841	0	F
Potri.001G225700	2.09	1.04	0.31	1.01	6.89	13.94	2.37841	0.01	F
Potri.001G268200	26.04	12.36	10.34	9.29	29.59	58.82	2.37841	0	T
Potri.006G055400	3.84	5.86	113.23	16.79	3.32	6.59	2.37841	0.02	F
Potri.009G131600	13.3	10.43	1.65	3.76	8.44	16.67	2.37841	0	F
Potri.013G014100	12.17	8.34	10.28	9.94	20.05	39.65	2.37841	0	F
Potri.T081100	15	10.05	70.61	24.94	12.32	24.8	2.37841	0	F
Potri.002G011800	91.18	18.62	12.45	11.61	108.33	214.16	2.36199	0	T
Potri.003G102200	6.76	0.45	0.48	0.37	3.31	6.5	2.36199	0.04	T
Potri.004G051300	8.25	13.8	10.77	3.82	7.72	15.27	2.36199	0	F
Potri.007G011900	24.74	8.65	17.57	10.33	32.27	63.29	2.36199	0	F
Potri.008G179500	32.52	2.66	6.79	11.64	62.97	124.18	2.36199	0	T
Potri.008G224100	4.11	91.93	1.6	1.53	6.39	12.91	2.36199	0.03	F
Potri.017G142900	7.95	0.78	6.99	1.69	4.3	8.57	2.36199	0.02	F
Potri.001G329000	35.59	24.57	17.37	29.33	43.34	85.44	2.34567	0	F
Potri.003G120000	214.19	88	215.43	187.61	171.42	334.84	2.34567	0	F
Potri.004G183600	5.16	4.6	0.68	2.16	7.88	15.4	2.34567	0.01	F
Potri.005G003100	1.11	0.78	1.04	0.72	3.21	6.38	2.34567	0.03	F
Potri.005G106400	78.33	34.75	357.98	30.64	25.61	50.02	2.34567	0	F
Potri.006G172700	0.96	3.31	2.23	13.15	6.61	12.97	2.34567	0.03	F
Potri.008G048900	167.96	38.97	180.57	208.16	135.52	264.77	2.34567	0	F
Potri.008G088800	68.49	23.77	14.58	18.82	55.25	108.42	2.34567	0	T
Potri.012G036500	66.94	21.02	21.07	23.7	81.81	160.17	2.34567	0	T
Potri.014G080300	77.93	17.06	25.08	32.38	62.92	123.12	2.34567	0	T
Potri.016G119300	10.58	13.81	9.22	13.23	22.02	43.38	2.34567	0	F
Potri.017G110400	5.96	4.7	8.67	8.47	9.4	18.44	2.34567	0.01	F
Potri.018G036600	7.47	0.96	3.14	2.79	69.43	135.28	2.34567	0	F
Potri.016G112000	201.44	5.51	9.92	8.49	283.67	554.67	2.32947	0	T
Potri.001G331600	21.82	33.64	323.99	86.89	24.48	47.75	2.32947	0	F
Potri.001G470600	43.71	12.22	23.76	22.12	43.89	85.18	2.32947	0	T
Potri.003G111600	24.82	11.41	10.56	29.48	34.12	66.52	2.32947	0	F
Potri.003G185500	10.93	7.03	64.16	22.64	9.49	18.53	2.32947	0	F
Potri.004G074900	369.55	154.01	114.91	189.7	324.46	628.97	2.32947	0	T
Potri.005G176500	43.78	43.52	25.94	17.58	20.09	38.62	2.32947	0	F
Potri.006G011300	52.02	35.56	55.59	35.95	67.64	131.78	2.32947	0	F
Potri.009G026000	98.15	27.88	6.66	24.15	119.9	232.49	2.32947	0	T
Potri.015G082900	12.04	17.5	16.47	16.46	11.07	21.68	2.32947	0	F
Potri.017G091800	12.17	0.52	0.78	0.48	7.05	13.74	2.32947	0.01	T
Potri.018G102700	4.03	6	212.42	48.97	5.04	10	2.32947	0.02	F
Potri.019G011600	6.19	2.23	1.15	1.29	8.62	16.85	2.32947	0	T
Potri.019G035500	69.67	57.11	65.82	66.79	21.68	42.18	2.32947	0.01	F
Potri.002G059000	284.74	34.09	34.17	34.3	267.63	514.16	2.31338	0	T
Potri.003G083700	4.28	2.06	0	0.12	5.03	9.83	2.31338	0.01	F
Potri.004G122000	4.39	3.56	5.45	6.03	7.11	13.79	2.31338	0	F
Potri.011G050700	9.8	5.52	3.68	2.88	9.76	18.82	2.31338	0	T
Potri.012G084400	34.63	136.31	15.11	19.39	12.23	23.6	2.31338	0.01	F
Potri.019G089800	14.55	10.77	7.28	9.75	19.78	38.36	2.31338	0	F
Potri.005G024100	80.78	31.49	24.58	20.61	92.4	177.66	2.2974	0	T
Potri.006G271000	9.59	11.18	19.62	10.59	12.21	23.52	2.2974	0.01	F
Potri.007G127000	18.28	82.15	2.23	13.15	13.12	25.34	2.2974	0	F
Potri.009G075400	343.86	5.33	22.47	43.26	281.13	538.54	2.2974	0	T
Potri.012G040200	7.31	5.46	6.11	8.38	6.26	12.07	2.2974	0.01	F
Potri.T013300	31.22	47.27	59.99	40.86	43.75	83.64	2.2974	0	F
Potri.003G132000	209.49	4.51	0.27	1.04	145.3	275.37	2.28153	0	T
Potri.001G005500	213.36	39.36	37.89	37.65	254.47	486.55	2.28153	0	T
Potri.001G079400	29.34	9.31	18.05	13.64	17.39	33.02	2.28153	0	T
Potri.001G231600	116.04	1.92	0.85	1.08	126.34	240.93	2.28153	0	T
Potri.001G288000	16.8	8.05	14.82	11.06	30.57	58.4	2.28153	0	F
Potri.002G013400	8.02	1.84	11.95	1.31	4.29	8.18	2.28153	0.04	F
Potri.002G153800	24.89	30.73	154.49	55.58	24.03	46.01	2.28153	0	F
Potri.004G174800	9.75	0.47	0.13	0.23	7.05	13.48	2.28153	0.03	T
Potri.008G015500	2.68	3.84	1.54	1.87	4.19	8	2.28153	0.01	F
Potri.009G156000	4.38	6.51	2.16	8.15	7.08	13.62	2.28153	0.04	F
Potri.010G137300	413.71	3.65	3.22	3.48	459.41	877.76	2.28153	0	T
Potri.013G155000	1.72	1.39	0.9	0.67	5.75	11.15	2.28153	0.02	F
Potri.016G065400	6.65	8.33	9.26	12.49	8.81	16.9	2.28153	0	F
Potri.017G026500	75.17	54.74	31.56	32.27	89.28	170.4	2.28153	0	F
Potri.T149900	8.06	3.34	1.78	6.23	8.87	16.79	2.28153	0.01	F
Potri.018G068700	50.43	1.7	2.56	2.25	62.01	117.4	2.26577	0	T
Potri.001G346700	5.93	5.71	31.36	8.09	9.69	18.42	2.26577	0	F
Potri.004G158400	106.14	36.27	22.74	19.52	70.77	133.77	2.26577	0	T
Potri.005G249300	32.12	34.32	25.7	27.6	34.29	64.99	2.26577	0	F
Potri.006G122800	7.29	15.5	5.52	5	8.44	15.99	2.26577	0	F
Potri.008G029400	45.16	2.52	8.24	3.53	62.66	119.02	2.26577	0	T
Potri.010G073300	5.54	5.47	6.48	9.3	6.63	12.63	2.26577	0.03	F
Potri.019G038300	53.67	3.05	6.46	10.07	90.59	170.45	2.26577	0	T
Potri.001G167100	46.89	28.29	15.89	31.9	98.99	186.64	2.25012	0	F
Potri.001G192300	3.43	0.16	0.16	0.09	6.72	12.81	2.25012	0.01	T
Potri.001G470200	4.44	10.27	2.76	8.91	5.64	10.66	2.25012	0.01	F
Potri.003G194800	5.21	0.16	0.12	0.21	4.79	9.07	2.25012	0.04	T
Potri.005G140000	6.8	6.18	6.5	5.35	12.26	23.29	2.25012	0	F
Potri.009G014800	19.36	4.49	6.7	11.01	42.86	80.3	2.25012	0	T
Potri.009G100100	53.34	17.47	62.94	29.58	64.01	120.12	2.25012	0	F
Potri.013G003700	157.04	28.01	11.38	15.12	123.01	230.36	2.25012	0	T
Potri.013G081700	209.61	63.63	82.5	80.26	195.49	368.39	2.25012	0	T
Potri.001G067300	23.84	11.85	24.14	14.69	36.4	68.14	2.23457	0	F
Potri.001G374100	43.31	27.92	17.47	8.94	40.31	75.09	2.23457	0	F
Potri.004G058300	12.5	15.52	19.59	17.34	13.53	25.36	2.23457	0	F
Potri.011G049500	67.59	29.21	23.99	28.75	57.71	107.56	2.23457	0	T
Potri.012G055700	3.21	0.86	3.85	3.76	62.88	118.71	2.23457	0	F
Potri.012G084100	13.16	2.63	2.13	1.53	10.06	18.69	2.21914	0	T
Potri.001G330300	193.62	155.42	180.98	155.95	139.7	257.89	2.21914	0	F
Potri.006G275100	22.35	23.48	17.17	27.5	28.24	52.41	2.21914	0	F
Potri.012G070500	57.11	31.47	16.79	19.34	46.48	85.82	2.21914	0	T
Potri.015G132500	32.31	29.8	53.39	24.43	41.11	76.73	2.21914	0.02	F
Potri.017G088200	14.05	18.13	5.04	13.87	17.25	32.11	2.21914	0	F
Potri.018G150400	33.63	86.33	56.26	90.38	41.84	77.61	2.21914	0	F
Potri.015G033600	74.62	1.56	0.44	0.37	76.22	140.59	2.20381	0	T
Potri.003G170300	14.29	19.6	22.56	28.26	7.08	12.94	2.20381	0.01	F
Potri.006G015700	108.7	45.49	24.92	31.99	107.51	198.61	2.20381	0	T
Potri.006G075800	12.75	1.2	1.2	0.88	15.06	27.86	2.20381	0	T
Potri.006G224800	207.33	12.71	19.18	20.8	229.62	423.32	2.20381	0	T
Potri.008G104300	26.84	34.25	13.56	26.49	21.74	40.03	2.20381	0	F
Potri.008G192100	32.5	7.26	41.54	21.72	27.96	51.34	2.20381	0	F
Potri.008G215700	10.15	7.76	16.25	16.74	16.41	30.12	2.20381	0	F
Potri.011G136000	33.6	47.75	39.2	35.27	35.05	64.24	2.20381	0	F
Potri.011G140000	9.76	14.06	5.47	13.84	15.46	28.65	2.20381	0.02	F
Potri.001G018300	15.23	18.25	4.55	2.48	16.07	29.69	2.18859	0	F
Potri.001G146400	20.68	22.1	11.95	24.27	33.48	61.26	2.18859	0	F
Potri.001G377500	23.75	20.14	13.63	17.66	34.78	63.71	2.18859	0	F
Potri.003G126800	323.82	12.17	49.77	86.06	267.85	488.65	2.18859	0	T
Potri.005G230600	27.16	32.34	52.46	20.16	34.02	61.98	2.18859	0	F
Potri.005G232100	24.24	47.57	20.59	25.16	28.1	51.46	2.18859	0	F
Potri.006G228900	75.06	12.85	8.26	22.46	63.32	115.7	2.18859	0	T
Potri.010G065900	17.18	10.09	12.18	11.41	7.74	14.16	2.18859	0	F
Potri.011G134200	1356.85	1662.45	2374.2	1445.22	1219.12	2209.68	2.18859	0	F
Potri.012G023400	236.04	15.59	82.57	13.04	193.64	354.75	2.18859	0	T
Potri.014G092500	19.42	6.03	29.45	12.9	35.41	64.93	2.18859	0	F
Potri.014G106000	82.4	70.93	55.84	33.82	15.82	28.83	2.18859	0	F
Potri.014G153900	33.64	3.8	6.77	4.39	12.02	21.89	2.18859	0.01	T
Potri.019G047600	291.78	47.72	28.43	42.05	373.34	682.08	2.18859	0	T
Potri.T120600	223.68	91.72	72.79	110.66	206.01	374.37	2.18859	0	T
Potri.016G112100	19.11	0.4	2.52	6.77	36.84	66.83	2.17347	0	T
Potri.002G036400	136.16	19.42	10.37	12.16	127.78	230.99	2.17347	0	T
Potri.003G003800	311.83	11.7	2.13	3.11	180.04	326.85	2.17347	0	T
Potri.006G072900	314.3	60.81	76.73	60.19	369.57	669.21	2.17347	0	T
Potri.006G279600	121.81	51.62	30.32	38.85	131.65	239.48	2.17347	0	T
Potri.007G002500	43.59	6.66	9.74	4.55	36.04	65.09	2.17347	0.02	T
Potri.008G054400	103.94	17.58	7.05	6	93.23	168.4	2.17347	0	T
Potri.008G221300	43.74	0.6	0.29	0.62	21.63	39.13	2.17347	0	T
Potri.009G042300	7.75	12.88	10.95	13.01	7.71	14	2.17347	0.01	F
Potri.009G112300	46.62	10.6	15.95	15.28	88.28	160	2.17347	0	T
Potri.010G203600	8.4	3.24	1.12	3	6.26	11.4	2.17347	0.02	T
Potri.011G010400	33.65	10.38	14.53	6.58	32.08	58.17	2.17347	0	T
Potri.013G110800	62.56	21.8	32.16	43.68	46.47	83.77	2.17347	0	F
Potri.001G458000	31.83	1.19	0.8	2.47	14.34	26.02	2.15846	0	T
Potri.005G078900	26.41	1.3	0.47	0.4	46.28	84.13	2.15846	0	T
Potri.006G229600	8.68	7.9	25.09	7.58	12.31	22.31	2.15846	0	F
Potri.007G091000	8.03	20.12	117.69	48.43	11.64	21.16	2.15846	0.01	F
Potri.008G098200	22.26	20.2	8.96	11.03	10.99	19.69	2.15846	0.03	F
Potri.012G034400	344.51	106.74	9.73	33.83	385.94	699.84	2.15846	0	T
Potri.014G085300	44.37	44.77	44.3	30.63	48.71	87.87	2.15846	0	F
Potri.019G076400	30.58	32.64	28.82	25.98	41.56	75.34	2.15846	0	F
Potri.015G082700	37.45	3.74	0.37	1.99	15.51	27.54	2.14355	0	T
Potri.001G076400	51.94	26.59	20.98	13.18	45.67	81	2.14355	0	T
Potri.001G196700	4.92	4.88	5.19	4.39	6.69	11.98	2.14355	0.01	F
Potri.001G220800	40.63	69.33	51.01	31.14	35.84	64.65	2.14355	0	F
Potri.002G195300	28.67	10.73	8.95	3.2	36.02	64.81	2.14355	0	T
Potri.006G174100	2.27	5.34	7.16	3.25	14.39	25.98	2.14355	0	F
Potri.009G085400	23.57	2.61	4.28	3.89	40.1	71.8	2.14355	0	T
Potri.009G153900	26.28	63.36	51.3	118.86	165.61	295.89	2.14355	0.03	F
Potri.010G147400	181.4	47	15.7	67.73	161.68	289	2.14355	0	T
Potri.010G153400	24.91	1.89	17.76	4.51	14.5	25.94	2.14355	0	F
Potri.010G173600	26.01	24.68	14.4	25.64	52.14	93.48	2.14355	0	F
Potri.010G191900	100.42	38.02	980.27	184.94	15.09	26.76	2.14355	0.01	F
Potri.012G080600	4.32	0.44	0.45	2.55	12.51	22.65	2.14355	0.01	F
Potri.016G018500	80.94	66.14	46.03	58.36	86.46	154.77	2.14355	0	F
Potri.018G033000	10.25	6.91	6.36	9.95	14.17	25.62	2.14355	0.01	F
Potri.T070600	2.85	35.53	4.53	5.53	5.65	10.15	2.14355	0.01	F
Potri.001G068100	1032.69	49.62	22.53	18.59	682.13	1210.43	2.12874	0	T
Potri.001G067700	12.07	11.24	0.43	1.8	9.77	17.36	2.12874	0.02	F
Potri.002G088900	23.32	16.72	23.73	18.52	20.59	36.32	2.12874	0.01	F
Potri.003G046600	25.66	11.72	49.53	23.86	11.38	20.36	2.12874	0	F
Potri.003G178000	75.82	27.73	34.92	38.5	92.58	164.62	2.12874	0	T
Potri.008G006200	20.82	9.02	11.39	17.76	45.89	82.42	2.12874	0	F
Potri.008G026100	9.43	12.27	18.7	19.03	13.12	23.6	2.12874	0.01	F
Potri.008G103000	49.29	57.62	18.62	34.27	60.49	107.67	2.12874	0	F
Potri.010G190000	99.94	62.89	26.59	37.24	67.62	119.86	2.12874	0	T
Potri.011G165100	65.29	13.04	5.61	15.08	71.38	126.78	2.12874	0	T
Potri.014G087000	19.57	22.93	22.07	11.54	16.85	30.22	2.12874	0.01	F
Potri.019G036000	180.71	38.39	85.12	59.88	71.36	125.68	2.12874	0	T
Potri.001G343500	79.67	41.44	38.82	35.44	91.16	160.87	2.11404	0	T
Potri.002G074400	51.74	15.68	6.87	8.87	43.79	77.51	2.11404	0.01	T
Potri.003G124600	241.39	11.85	20.56	14.49	334.74	589.41	2.11404	0	T
Potri.004G016700	23.33	7.99	13.79	12.43	36.06	63.61	2.11404	0	T
Potri.005G251000	82.32	131.04	101.95	60.03	94.05	164.72	2.11404	0	F
Potri.010G132400	107.45	11.96	25.21	12.69	215.67	384.29	2.11404	0	T
Potri.011G152600	9.86	3.49	3.74	3.73	24.63	43.77	2.11404	0	T
Potri.012G145100	3.72	0.98	0.97	1.01	10.86	19.26	2.11404	0	T
Potri.014G068300	16.79	1.62	1.58	2.77	15.07	26.48	2.11404	0	T
Potri.016G139000	25.33	6.81	9.66	8.26	28.92	51.08	2.11404	0	T
Potri.019G024100	5.15	0.21	14.72	5.58	11.5	20.34	2.11404	0.02	F
Potri.001G020800	5.6	6.27	3.44	6.53	12.03	21.05	2.09943	0	F
Potri.001G170400	39.66	24.5	20.38	14.71	40.29	70.46	2.09943	0	T
Potri.001G399500	11.14	11.59	18.85	14.06	10.75	18.89	2.09943	0.02	F
Potri.001G410100	43.07	95.65	15.33	15.85	54.06	95.33	2.09943	0.01	F
Potri.002G127700	28.55	12.78	14.98	14.6	28.31	49.94	2.09943	0	T
Potri.003G172300	31.69	9.09	9.61	6.55	74.27	130.79	2.09943	0	T
Potri.004G177600	4.97	3.04	3.27	3.27	7.36	12.9	2.09943	0.01	F
Potri.013G055800	11.89	3.7	0.63	2.58	97.88	172.64	2.09943	0	T
Potri.013G066300	5.22	0.58	1.09	1.06	6.41	11.2	2.09943	0.01	T
Potri.014G016200	3.19	5.68	0.84	1.74	5.34	9.53	2.09943	0.03	F
Potri.014G099200	48	13.97	10.82	9.09	38.05	66.75	2.09943	0	T
Potri.019G057800	61.26	91.27	213.26	544.91	26.48	46.44	2.09943	0	F
Potri.001G032800	32.59	32.26	26.67	21.11	34.87	60.26	2.08493	0.01	F
Potri.001G354900	31.17	4	8.71	5.6	21.91	37.84	2.08493	0	T
Potri.004G087600	33.67	54.31	4.92	17.47	47.65	83.54	2.08493	0	F
Potri.007G001200	49.86	46.46	32.54	30.85	85.37	149.64	2.08493	0	F
Potri.008G039000	14.44	5.5	16.88	8.37	26.74	46.8	2.08493	0	F
Potri.009G112100	37.13	23.58	32.07	29.55	34.56	59.64	2.08493	0	F
Potri.012G053700	22.67	5.77	4.5	5.51	23.4	40.67	2.08493	0	T
Potri.014G000800	34.28	0.55	0.84	0.71	14.5	24.99	2.08493	0	T
Potri.014G150000	53.12	59.33	29.77	30.57	61.35	106.86	2.08493	0	F
Potri.015G036900	26.62	12.64	2.79	4.15	18.22	31.94	2.08493	0.02	T
Potri.001G036300	11.66	5.26	2.92	2.72	19.98	34.9	2.07053	0	T
Potri.001G055300	313.66	634.81	302.45	168.64	281.87	487.77	2.07053	0	F
Potri.001G208800	22.73	17.69	22.05	17.96	16.84	28.97	2.07053	0	F
Potri.001G354600	25.48	21.78	18.26	15.41	52.17	90.68	2.07053	0	F
Potri.001G354600	25.48	21.78	18.26	15.41	52.17	90.68	2.07053	0	F
Potri.001G354600	25.48	21.78	18.26	15.41	52.17	90.68	2.07053	0	F
Potri.001G354600	25.48	21.78	18.26	15.41	52.17	90.68	2.07053	0	F
Potri.001G358800	3.52	1.64	8.75	4.36	7.22	12.42	2.07053	0.01	F
Potri.001G442600	29.89	27.99	31.82	15.47	34.28	59.4	2.07053	0	F
Potri.002G112600	55.3	73	120.31	66.64	37.61	64.94	2.07053	0	F
Potri.003G084400	7.56	4.99	5.31	4.99	9.23	15.95	2.07053	0.01	F
Potri.004G117900	4.02	4.02	5.7	9.65	12.75	22.27	2.07053	0.01	F
Potri.005G045100	28.89	8.65	5.28	7.8	54.21	94.21	2.07053	0.02	T
Potri.008G156100	15.69	13.95	14.53	11.56	18.04	31.11	2.07053	0.04	F
Potri.009G085100	3429.77	1075.19	1501.07	1907.68	2334.03	4041.39	2.07053	0	T
Potri.009G085100	3429.77	1075.19	1501.07	1907.68	2334.03	4041.39	2.07053	0	T
Potri.009G085100	3429.77	1075.19	1501.07	1907.68	2334.03	4041.39	2.07053	0	T
Potri.009G085100	3429.77	1075.19	1501.07	1907.68	2334.03	4041.39	2.07053	0	T
Potri.011G053000	32.77	4.99	5.06	6.58	47.1	81.5	2.07053	0	T
Potri.017G143200	155.07	31.52	19.93	18.66	139.34	240.77	2.07053	0	T
Potri.018G069500	20.36	8.47	18.4	8.12	39.55	69.11	2.07053	0.03	F
Potri.001G132700	139.89	94.32	80.09	88.74	145.21	249.87	2.05623	0	F
Potri.001G152800	109.48	29.45	56.54	38.22	74.56	127.48	2.05623	0	T
Potri.001G190400	27.15	13.96	20.65	24.53	15.99	27.33	2.05623	0.01	F
Potri.001G449100	186.58	115.11	41.55	73.11	67.09	115.25	2.05623	0	T
Potri.002G021800	229.03	150.65	58.04	285.85	207.9	356.76	2.05623	0	F
Potri.002G212400	29.56	26.35	17.99	13.13	41.08	70.64	2.05623	0	F
Potri.003G090300	79.03	12.25	20.14	34.29	67.82	117.01	2.05623	0	T
Potri.003G102300	16.81	1.84	19.38	8.74	8.06	14.02	2.05623	0.03	F
Potri.004G074400	370.27	201.9	257.14	232.12	181.29	308.73	2.05623	0.01	F
Potri.004G229500	21	11.18	33.53	19.75	28.79	49.36	2.05623	0	F
Potri.004G235000	16.1	3.17	1.82	1.87	27.03	47.08	2.05623	0	T
Potri.005G003300	616.54	129.48	52.53	47.06	600.82	1034.4	2.05623	0	T
Potri.007G021000	101.31	56.34	23.24	33.99	104.53	179.62	2.05623	0	T
Potri.008G204900	8.93	7.94	116.31	29.29	5.57	9.55	2.05623	0.03	F
Potri.010G042500	4.66	4.97	49.9	15.67	6.42	11.07	2.05623	0.02	F
Potri.012G011700	35.59	5.95	7.38	17.94	72.85	125.45	2.05623	0	T
Potri.014G094200	22.84	10.55	11.83	14.99	29.14	50.01	2.05623	0	T
Potri.017G144800	24.92	36.08	66.73	19.87	31.07	53.25	2.05623	0	F
Potri.018G087900	15.09	28.35	14.27	23.83	16.36	28.19	2.05623	0	F
Potri.T137600	19.36	28.53	24.5	22.33	16.1	27.5	2.05623	0	F
Potri.001G057300	66.61	52.15	69.14	122.69	67.21	114.83	2.04202	0	F
Potri.001G229700	10.5	4.66	5.25	8.29	10.64	18.27	2.04202	0.02	F
Potri.003G146500	6.49	3.85	15.81	6.23	6.39	10.99	2.04202	0.02	F
Potri.004G138700	3.63	4.38	2.58	6.25	5.05	8.66	2.04202	0.04	F
Potri.005G111600	44.53	27.59	33.09	37.66	55.68	95.16	2.04202	0	F
Potri.006G109500	10.79	9.02	12.94	5.26	9.23	15.83	2.04202	0.01	F
Potri.011G087900	18.62	8.13	4.22	3.33	29.88	51.24	2.04202	0.01	T
Potri.011G118800	6.27	7.05	8.63	4.96	17.03	29.12	2.04202	0	F
Potri.012G141500	5.56	13.32	0.24	6.67	5.16	8.79	2.04202	0.04	F
Potri.016G059900	13.51	9.21	11.35	10.96	19.58	33.37	2.04202	0	F
Potri.001G120900	33.89	15.69	36.04	32.71	26.76	45.31	2.02792	0.01	F
Potri.001G407000	123.92	34.11	28.61	22.11	96.41	163.08	2.02792	0.01	T
Potri.002G011700	19.99	11.28	5.94	12.24	20.98	36.08	2.02792	0.01	F
Potri.002G101800	154.64	5.76	1.53	3.41	122.76	207.15	2.02792	0	T
Potri.002G248500	58.19	27.21	2.17	4.65	33.52	56.75	2.02792	0.01	T
Potri.002G252800	10.72	4.83	28.69	9.41	12.66	21.48	2.02792	0.01	F
Potri.006G200300	413.93	38.8	86.75	61.82	407.32	690.08	2.02792	0	T
Potri.006G217000	65	51.97	32.62	44.15	49.48	83.33	2.02792	0.02	F
Potri.007G050700	6.86	3.35	3.39	3.92	11.18	18.96	2.02792	0	F
Potri.008G092400	12.47	3.42	7.46	4.59	21.59	36.75	2.02792	0	T
Potri.012G124400	88.65	22.56	34.28	28.96	99.12	167.17	2.02792	0	T
Potri.014G080000	6.4	5.3	7.13	9.66	9.86	16.65	2.02792	0.01	F
Potri.018G002900	20.33	13.06	56.92	19.34	49.05	84.12	2.02792	0.02	F
Potri.019G029200	33.42	21.65	29.9	37.68	26.92	45.45	2.02792	0	F
Potri.011G153300	140.03	13.49	1.26	2.77	110.19	184.99	2.01391	0.01	T
Potri.001G163100	62.38	61.23	9.94	22.87	54.02	90.39	2.01391	0.02	F
Potri.001G172800	40.37	21.59	19.12	19.29	64.82	109.16	2.01391	0	T
Potri.001G256300	35.05	8.9	16.25	16.01	27.4	46.15	2.01391	0	T
Potri.002G161000	11.99	20.4	11.61	9.51	11.58	19.56	2.01391	0	F
Potri.005G161100	29.93	82.13	80.33	120.03	18.94	31.76	2.01391	0	F
Potri.005G164200	78.09	23.11	27.67	26.6	75.98	127.81	2.01391	0.02	T
Potri.009G062100	15.03	18.47	5.82	5.72	25.14	42.71	2.01391	0	F
Potri.010G028900	94.21	141.14	126.09	109.01	79.91	134.29	2.01391	0	F
Potri.011G108000	4.58	17.26	10.61	7.37	8.1	13.67	2.01391	0.04	F
Potri.015G035500	95.34	110.89	55.21	58.72	192.91	325.83	2.01391	0.02	F
Potri.015G060900	129.63	3.49	10.07	7.19	94.11	157.57	2.01391	0	T
Potri.017G057900	206.02	33.01	34.84	30.27	257.02	432.15	2.01391	0	T
Potri.001G056100	56.99	28.23	11.68	14.73	58.63	97.87	2	0	T
Potri.001G088000	19.28	9.51	16.45	12.93	25.18	42.07	2	0	F
Potri.001G088000	19.28	9.51	16.45	12.93	25.18	42.07	2	0	F
Potri.001G088000	19.28	9.51	16.45	12.93	25.18	42.07	2	0	F
Potri.001G088000	19.28	9.51	16.45	12.93	25.18	42.07	2	0	F
Potri.002G044100	7.34	1.86	1.44	2.17	13.03	21.85	2	0.01	T
Potri.002G234600	75.07	41.04	82.13	29.95	50.01	83.03	2	0.02	F
Potri.005G069000	21.48	19.35	31.9	19.44	47.78	79.69	2	0.01	F
Potri.005G110700	34.77	47.01	28.24	25.86	36.76	62.09	2	0	F
Potri.006G086000	98.58	11.99	48.74	37.5	63.19	105.14	2	0.01	T
Potri.007G063700	5.52	5.07	6.43	4.83	6.07	10.11	2	0.04	F
Potri.008G080200	6.3	7.4	5.89	5.94	17.51	29.58	2	0	F
Potri.009G009200	18.8	12.94	15.36	17.46	23.38	38.94	2	0.01	F
Potri.014G053000	48.08	38.76	42.66	63.97	40.53	67.26	2	0.01	F
Potri.006G111300	124.2	142.93	65.52	89.42	108.39	55.24	0.61132	0.04	F
Potri.007G094500	78.66	73.63	115.33	96.37	62.08	31.51	0.607097	0.04	F
Potri.003G117000	40.4	6.33	11.53	16.79	54.52	27.42	0.602904	0.04	T
Potri.019G078400	32.09	16.03	32.72	61.38	36.32	18.28	0.602904	0.04	F
Potri.001G095800	36.92	40.99	34.62	47.82	110.32	55.12	0.598739	0.03	F
Potri.001G257000	37.63	54.36	176.05	72.13	46.26	23.15	0.594604	0.03	F
Potri.008G002500	71.51	166.37	42.86	130.26	115.24	57.86	0.594604	0.03	F
Potri.008G119800	54.96	113.48	49.21	45.21	31.57	15.75	0.594604	0.04	F
Potri.013G069900	65.3	92.53	19.82	64.12	88.19	44.15	0.594604	0.03	F
Potri.018G106800	241.73	357.56	451.67	506.16	253.64	127.23	0.594604	0.04	F
Potri.001G239900	63.67	433.05	225	427.62	95.82	47.42	0.590496	0.03	F
Potri.004G082300	37.49	136.21	15.59	32.29	74.41	37.1	0.590496	0.04	F
Potri.005G244400	36.59	34.36	49.41	50.57	33.49	16.46	0.590496	0.03	F
Potri.001G325400	72.87	42.3	34.93	54.3	101.47	49.9	0.586417	0.02	F
Potri.004G226900	35.33	3.88	4.12	5.16	46.07	22.56	0.586417	0.04	T
Potri.006G116000	18.16	5.84	15.72	12.34	43.4	21.37	0.586417	0.04	F
Potri.008G086800	72.58	0.2	11.95	6.77	42.34	20.82	0.586417	0.04	T
Potri.010G060400	305.48	761.58	245.03	605.33	368.05	182.11	0.586417	0.02	F
Potri.011G052400	48.67	42.72	59.31	65.01	80.22	39.67	0.586417	0.03	F
Potri.010G070200	33.63	35.15	15.61	20.52	52.82	25.99	0.582367	0.04	F
Potri.013G092700	20.16	58.07	36.15	46.92	28.57	14.03	0.582367	0.04	F
Potri.014G171800	36.9	80.66	312.12	143.38	65.48	32.02	0.582367	0.02	F
Potri.017G054300	161.8	116.54	64.44	132.17	163.88	79.9	0.582367	0.03	F
Potri.018G143500	59.65	13.53	5.23	11.05	48.27	23.46	0.582367	0.02	T
Potri.011G156100	155.46	15.18	11.7	13.75	137.23	65.91	0.578344	0.04	T
Potri.012G078400	90.31	94.41	36.83	45.71	82.19	39.84	0.578344	0.04	F
Potri.016G035500	34.29	98.93	48.84	49.35	42.2	20.51	0.578344	0.03	F
Potri.016G081600	50.07	40.5	4.96	8.22	30.92	14.9	0.578344	0.04	F
Potri.007G069600	68.63	10.94	103.63	48.02	39.83	19.19	0.574349	0.02	F
Potri.010G037200	17.7	82.34	9.14	36.28	33.94	16.49	0.574349	0.03	F
Potri.014G023500	67.24	51.89	49.65	49.75	89.95	43.66	0.574349	0.04	F
Potri.014G023500	67.24	51.89	49.65	49.75	89.95	43.66	0.574349	0.04	F
Potri.014G023500	67.24	51.89	49.65	49.75	89.95	43.66	0.574349	0.04	F
Potri.014G023500	67.24	51.89	49.65	49.75	89.95	43.66	0.574349	0.04	F
Potri.017G002700	15.68	23.45	13.28	19.13	17.94	8.61	0.574349	0.04	F
Potri.003G196800	2.63	1.01	1.42	0.52	57.24	27.61	0.570382	0.03	F
Potri.004G162600	49.7	43.91	3.08	8.42	53.04	25.23	0.570382	0.02	F
Potri.004G203400	59.48	19.47	2.75	1.69	81.04	38.58	0.570382	0.03	T
Potri.007G017100	34.72	65.52	77.63	112.11	54.31	26.21	0.570382	0.02	F
Potri.009G079500	55	40.43	89.39	38.54	45.08	21.39	0.570382	0.01	F
Potri.010G066300	26.09	1.36	0.58	1.83	30.39	14.54	0.570382	0.03	T
Potri.016G100100	20.4	31.52	8.84	14.26	22.28	10.66	0.570382	0.02	F
Potri.003G183900	1292.05	75.57	30.39	50.37	1210.22	574.78	0.566442	0.03	T
Potri.001G246400	18.4	37.64	33.23	53.13	29.59	14.08	0.566442	0.03	F
Potri.003G162700	47.59	12.59	25	16.19	67.82	32.23	0.566442	0.04	T
Potri.004G188800	77.73	225.49	39.72	168.58	97.01	46.24	0.566442	0.01	F
Potri.013G116400	46.18	10.29	13.38	9.96	57.01	27.22	0.566442	0.04	T
Potri.014G045500	84.84	26.41	6.92	18.88	63.01	29.77	0.566442	0.02	T
Potri.001G139500	100.04	66.03	15.33	24.43	121.35	56.95	0.562529	0.01	F
Potri.001G245000	55.14	33.46	44.31	38.11	56.01	26.26	0.562529	0.04	F
Potri.006G152800	44.02	33.34	41.26	56.66	35.29	16.5	0.562529	0.02	F
Potri.008G141000	68.92	0.7	23.75	49.63	195.01	93.24	0.562529	0.03	F
Potri.009G169300	83.52	145.8	93	132.49	141.66	67.11	0.562529	0.03	F
Potri.016G006200	124.71	3.63	0.42	0.53	108.24	50.79	0.562529	0.01	T
Potri.002G024700	34.86	8.31	4.27	5.17	38.72	18.19	0.558644	0.01	T
Potri.004G001800	73.62	22.07	6.06	5	27.43	12.74	0.558644	0.04	T
Potri.004G143400	290.42	342.86	139.13	368.33	269.57	126.77	0.558644	0.01	F
Potri.004G215400	44.67	3.77	30.05	16.09	39.6	18.58	0.558644	0.02	F
Potri.005G002200	89.64	96.33	148.2	114.15	85.15	39.82	0.558644	0.01	F
Potri.006G177900	84.37	73.54	66.86	86.1	208.68	98.57	0.558644	0.03	F
Potri.001G002300	17.09	5.22	19.38	6.88	27.63	12.93	0.554785	0.02	F
Potri.001G214500	51.83	80.42	67.68	287.73	83.68	38.91	0.554785	0.01	F
Potri.002G165900	28.9	7.56	24.09	7.79	27.86	12.98	0.554785	0.01	F
Potri.003G195500	29.28	37.97	106.76	97.71	36.38	17.02	0.554785	0.03	F
Potri.004G043700	39.34	88.25	76.4	98.08	82.59	38.68	0.554785	0.01	F
Potri.005G012000	24.53	58.95	11.78	15.95	22	10.31	0.554785	0.03	F
Potri.006G015000	96.25	6.98	19.02	10.39	105.81	48.66	0.554785	0.03	T
Potri.006G017100	48.44	30.4	17.44	24.67	25.32	11.78	0.554785	0.01	T
Potri.009G074100	25.07	20.01	32.14	35.79	30.2	14.09	0.554785	0.02	F
Potri.018G079800	63.91	148.1	30.76	52.81	50.35	23.35	0.554785	0.02	F
Potri.001G004100	504.41	400.46	260.19	305.64	698.05	322.75	0.550953	0.01	F
Potri.002G154400	40.79	1.66	20.1	2.39	72.43	33.23	0.550953	0.02	T
Potri.004G123600	25.69	33.33	26.54	29.55	64.2	29.79	0.550953	0.01	F
Potri.006G032100	81.68	209.13	97.7	97.3	86.94	40.48	0.550953	0.04	F
Potri.008G183400	48.25	8.1	24.47	17.22	37.7	17.42	0.550953	0.02	T
Potri.010G119300	24.05	57.1	5.66	26.55	24.96	11.54	0.550953	0.01	F
Potri.012G027800	6.76	4.4	3.17	1.68	51.34	23.56	0.550953	0.03	F
Potri.015G033200	11.14	26.69	32.94	33.65	15.34	7.1	0.550953	0.04	F
Potri.003G217200	98.23	95.19	52.58	48.26	68.95	31.72	0.547147	0.02	F
Potri.008G056100	175.46	30.99	15.79	22.66	79.9	36.12	0.547147	0.03	T
Potri.008G192900	34.76	0.78	1.86	3.05	38.21	17.4	0.547147	0.01	T
Potri.009G070400	105.97	30.65	17.64	22.39	77.39	35.53	0.547147	0.01	T
Potri.010G036200	107.19	38.38	36.97	29.8	122.48	56.24	0.547147	0.02	T
Potri.010G066200	41.59	15.6	5.33	17.32	39.15	17.81	0.547147	0.02	T
Potri.011G037100	27.37	7.23	2.37	6.5	21.79	9.88	0.547147	0.03	T
Potri.012G119200	52.95	25.04	14.36	19.13	43.08	19.71	0.547147	0.01	T
Potri.015G101100	23.54	40.8	169.73	69.28	30.72	14.16	0.547147	0.01	F
Potri.018G042800	28.13	50.24	12.86	25.94	41.81	19.23	0.547147	0.02	F
Potri.001G093800	16.04	16.89	18.05	21.58	19.62	8.95	0.543367	0.02	F
Potri.001G177400	72.86	72.82	27.55	91.27	33.34	14.93	0.543367	0.04	F
Potri.002G091700	57.88	8.07	22.76	17.73	66.02	29.78	0.543367	0.01	T
Potri.002G242700	110.03	35.54	2.81	7.9	110.63	50.2	0.543367	0.02	T
Potri.003G159600	7.15	3.74	0.22	3.16	23.58	10.78	0.543367	0.02	F
Potri.004G176400	19.45	13.01	3.27	4.36	20.55	9.4	0.543367	0.03	F
Potri.005G006300	36.09	24.75	7.5	124.82	58.5	26.97	0.543367	0.03	F
Potri.005G241200	48.72	4.38	2.85	3.79	43.42	19.65	0.543367	0.01	T
Potri.006G186200	63.29	117.17	216.29	109.43	70.29	31.74	0.543367	0.02	F
Potri.009G168000	22.06	17.51	19.29	22.18	30.79	14.04	0.543367	0.01	F
Potri.009G168000	22.06	17.51	19.29	22.18	30.79	14.04	0.543367	0.01	F
Potri.009G168000	22.06	17.51	19.29	22.18	30.79	14.04	0.543367	0.01	F
Potri.009G168000	22.06	17.51	19.29	22.18	30.79	14.04	0.543367	0.01	F
Potri.009G168000	22.06	17.51	19.29	22.18	30.79	14.04	0.543367	0.01	F
Potri.009G168000	22.06	17.51	19.29	22.18	30.79	14.04	0.543367	0.01	F
Potri.009G168000	22.06	17.51	19.29	22.18	30.79	14.04	0.543367	0.01	F
Potri.009G168000	22.06	17.51	19.29	22.18	30.79	14.04	0.543367	0.01	F
Potri.011G007100	145.35	37.22	34.64	62.51	122.27	55.47	0.543367	0.01	T
Potri.018G068600	13.17	38.83	17.27	39.09	26.13	12.04	0.543367	0.02	F
Potri.018G116300	117.44	96.3	21.2	23.07	123.04	56.25	0.543367	0.03	F
Potri.001G342600	16.52	28.4	27.18	32.33	21.41	9.7	0.539614	0.03	F
Potri.005G005900	39.36	4.6	4.08	4.82	141.62	64.82	0.539614	0.03	T
Potri.005G074200	30.08	41.68	61.87	61.44	30.17	13.66	0.539614	0.02	F
Potri.006G150400	93.53	73.89	65.86	50.19	101.28	45.8	0.539614	0.01	F
Potri.008G204400	48.96	37.72	21.5	32.93	47.1	21.18	0.539614	0.01	F
Potri.018G042900	18.22	32.33	7.94	16.19	32.24	14.55	0.539614	0.02	F
Potri.002G009700	19.01	12.89	14.36	9.17	26.1	11.74	0.535887	0.01	F
Potri.002G084800	38.89	111.1	32.99	86	57.99	26.07	0.535887	0.04	F
Potri.004G105700	70.36	7.32	3.9	2.22	180.32	80.99	0.535887	0.01	T
Potri.009G115600	61.77	41.53	9.44	20.71	53.26	23.99	0.535887	0.01	F
Potri.014G095500	9.71	11.03	8.73	4.19	22.07	10.02	0.535887	0.03	F
Potri.014G161700	118.13	2.95	6.68	10.55	136.66	60.66	0.535887	0.01	T
Potri.001G353500	20.62	66.65	30.76	38.28	70.35	31.89	0.532185	0.04	F
Potri.003G094500	29.1	65.89	58.13	64.39	47.16	21.01	0.532185	0	F
Potri.004G211000	12.78	0.18	0.55	2.2	17.2	7.6	0.532185	0.02	T
Potri.006G064200	19.16	15.67	17.26	13.09	24	10.72	0.532185	0.02	F
Potri.006G092600	46.82	2.04	7.46	4	48.98	21.84	0.532185	0.01	T
Potri.008G158800	166.73	31.56	9.76	10.48	337.36	151.63	0.532185	0.01	T
Potri.008G158800	166.73	31.56	9.76	10.48	337.36	151.63	0.532185	0.01	T
Potri.008G158800	166.73	31.56	9.76	10.48	337.36	151.63	0.532185	0.01	T
Potri.008G158800	166.73	31.56	9.76	10.48	337.36	151.63	0.532185	0.01	T
Potri.009G042100	21.19	18.45	7.52	10.17	23.78	10.65	0.532185	0.03	F
Potri.011G107800	12.87	28.23	17.43	25.31	21.43	9.6	0.532185	0.04	F
Potri.012G019100	30.27	31.44	11.8	18.22	23.35	10.48	0.532185	0.03	F
Potri.014G115600	31.25	62.35	58.3	52.51	22.51	9.97	0.532185	0.03	F
Potri.018G116100	139.19	123.37	17.13	63.3	117.76	52.44	0.532185	0.01	F
Potri.001G277700	18.12	29.88	16.53	24.29	29.34	13.08	0.528509	0.01	F
Potri.010G040400	15.7	40.92	22	33.99	19.09	8.49	0.528509	0.04	F
Potri.010G063500	33.01	37.82	85.69	36.23	19.22	8.44	0.528509	0.03	F
Potri.011G045600	31.66	30.16	7	16.48	33.73	15.08	0.528509	0.02	F
Potri.012G095600	9.55	18.56	12.59	12.95	24.11	10.85	0.528509	0.04	F
Potri.017G126500	31.49	120.13	9.15	43.29	14.5	6.47	0.528509	0.03	F
Potri.018G083200	311.22	53.04	38.76	58.28	402.28	177.14	0.528509	0	T
Potri.006G098300	46.15	132.69	100.56	145.12	60.28	26.39	0.524858	0	F
Potri.008G087600	20.69	25.91	9.37	8.51	23.3	10.24	0.524858	0.02	F
Potri.010G071200	25.86	75.34	17.41	41.28	57.67	25.49	0.524858	0.02	F
Potri.012G131000	103.18	145.76	193.59	222.63	246.96	109.76	0.524858	0.04	F
Potri.001G044900	7.6	6.31	3.95	39.23	14.54	6.4	0.521233	0.03	F
Potri.001G102400	294.23	196.87	101.01	136.44	465.83	203.53	0.521233	0.03	F
Potri.004G173200	96.57	232.53	15.58	97.64	111.41	48.71	0.521233	0.01	F
Potri.005G033600	53.27	6.52	2.75	3.14	79.7	34.85	0.521233	0.01	T
Potri.008G117300	7.93	8.85	11.95	15.06	44.92	19.75	0.521233	0.02	F
Potri.010G067900	33.98	16.18	1.83	27.07	64.13	28.13	0.521233	0	F
Potri.015G105300	100.02	59.99	72.66	53.3	131.88	57.77	0.521233	0.02	F
Potri.016G136400	29.36	12.2	10.17	7.8	23.8	10.32	0.521233	0.04	T
Potri.001G277800	24.04	42.31	20.04	18.1	27.11	11.83	0.517632	0.01	F
Potri.003G087700	33.01	9.88	6.7	19.06	66.04	28.83	0.517632	0	T
Potri.003G141900	302.74	37.82	118.04	76.02	154.26	65.97	0.517632	0.02	T
Potri.004G105500	15.75	0.73	5.42	8.05	24.02	10.41	0.517632	0.02	T
Potri.005G187900	13.25	16.6	21.97	20.72	20.16	8.79	0.517632	0.01	F
Potri.011G031600	30.54	95.03	7.71	41.19	43.44	19.12	0.517632	0.03	F
Potri.014G074500	93.91	8.32	6.14	1.87	77.18	34.01	0.517632	0.02	T
Potri.016G113600	657.74	216.6	164.28	159.05	587.17	253.1	0.517632	0	T
Potri.001G231100	56.12	182.83	266.74	337.55	98.47	42.86	0.514057	0.02	F
Potri.005G083300	16.29	29.51	13.99	16.91	23.39	10.14	0.514057	0.02	F
Potri.006G056100	616.31	65.69	8.21	11.03	765.06	328.06	0.514057	0	T
Potri.007G032000	15.11	20.13	12.53	15.15	14.76	6.42	0.514057	0.02	F
Potri.010G120100	42.49	70.11	24.09	50.99	42.21	18.22	0.514057	0.04	F
Potri.016G010800	64.74	83.37	16.77	36.58	39.4	16.92	0.514057	0.02	F
Potri.016G111400	19.35	42.76	11.28	17.17	21.11	9.13	0.514057	0.01	F
Potri.010G183500	231.46	15.16	1.68	3.7	267.13	115.83	0.510506	0.01	T
Potri.010G049700	39.56	8.18	11.58	14.42	24.02	10.24	0.510506	0.01	T
Potri.017G009800	34.55	76.32	27.08	52.76	29.89	12.76	0.510506	0	F
Potri.001G406500	39.12	80.74	53	68.64	62.12	26.63	0.50698	0	F
Potri.001G427500	7.04	14.49	6.17	4.74	11.93	5.02	0.50698	0.03	F
Potri.002G029100	466.83	774.76	133.5	671.34	446.65	189.51	0.50698	0.01	F
Potri.004G156200	16.91	14.04	14.62	6.09	21.83	9.4	0.50698	0.03	F
Potri.006G114400	56.4	12.48	3.32	4.72	68.28	29.15	0.50698	0.01	T
Potri.007G046100	168.74	1.19	1.82	1.39	259.32	110.08	0.50698	0.01	T
Potri.007G140200	43.45	55.94	34.12	47.89	49.79	21.01	0.50698	0.04	F
Potri.009G040600	40.1	47.87	64.42	59.47	49.97	21.19	0.50698	0	F
Potri.015G142000	351.13	19.38	20.03	23.08	278.13	116.79	0.50698	0.01	T
Potri.001G239700	27.71	257.57	98.54	328.05	94.11	39.8	0.503478	0.01	F
Potri.004G212600	24.37	5.53	9.67	7.19	17.04	7.11	0.503478	0.04	T
Potri.010G065800	13.6	22.92	4.24	17.88	15.8	6.74	0.503478	0.02	F
Potri.010G089500	16.84	5.97	28.15	11.13	26.11	10.93	0.503478	0.01	F
Potri.012G024700	19.96	21.93	28.98	11.99	162.92	68.27	0.503478	0.01	F
Potri.015G128700	21.08	33.42	3.33	14.44	100.63	42.89	0.503478	0.04	F
Potri.017G009900	40.93	96.22	39.47	89.57	36.93	15.51	0.503478	0.01	F
Potri.017G130200	15.79	55.82	17.15	49.09	24.49	10.38	0.503478	0.01	F
Potri.001G066200	20.82	22.06	17.31	26.77	34.97	14.86	0.5	0.01	F
Potri.001G239800	24.63	229.21	87.19	288.34	88.21	37	0.5	0.01	F
Potri.002G242300	39.59	75.23	16.8	22.07	19.78	8.25	0.5	0.01	F
Potri.007G126600	48.54	1.61	8.17	25.41	24.23	10.09	0.5	0.01	T
Potri.010G216200	70.49	5.08	3.07	3.42	34.91	14.5	0.5	0.01	T
Potri.012G002200	19.46	20.58	40.27	23.24	19.25	8.12	0.5	0.02	F
Potri.016G034400	14.69	19.25	31.29	16.53	17.6	7.44	0.5	0.04	F
Potri.004G080200	10.6	22.34	6.9	13.86	12.38	5.2	0.496546	0.04	F
Potri.006G122000	57.41	119.36	8.64	54.45	53.07	22.13	0.496546	0.02	F
Potri.006G237100	115.49	2.29	2.48	2.44	205.92	86.56	0.496546	0.01	T
Potri.008G197400	14.88	5.93	3.12	14.36	15.72	6.45	0.496546	0.03	F
Potri.009G089500	11.04	14.13	6.35	14.11	12.71	5.3	0.496546	0.04	F
Potri.010G031500	29.34	44.06	2.25	13.85	27.67	11.51	0.496546	0	F
Potri.010G156600	37.79	3.08	2.52	4.32	36.06	14.87	0.496546	0.01	T
Potri.014G076800	26.52	0.4	12.8	2.55	36.06	15.07	0.496546	0.01	T
Potri.002G111800	19.99	8.88	1.31	4.74	21.09	8.74	0.493116	0	T
Potri.002G116200	75.59	295.98	4.14	44	33.24	13.72	0.493116	0	F
Potri.004G069000	21.9	71.77	28.65	22.8	38.83	16.07	0.493116	0	F
Potri.004G078000	357.54	1198.12	465.68	613.16	568.36	238.21	0.493116	0.01	F
Potri.005G178900	32.41	54.17	2.88	8.22	45.22	18.85	0.493116	0	F
Potri.008G068600	21.98	0.81	1.19	1.39	22.01	9.16	0.493116	0.01	T
Potri.016G006700	75.71	2.18	12.01	4.31	63.16	25.78	0.493116	0.02	T
Potri.016G113300	412.84	10.58	278.26	461.33	146.68	59.96	0.493116	0.01	F
Potri.017G037900	39.59	174.8	36.28	125.14	21.22	8.81	0.493116	0.03	F
Potri.018G087100	16.01	60.81	0.82	8.17	17.4	7.23	0.493116	0.01	F
Potri.014G104800	15.49	3.74	0.18	1.99	15.26	6.25	0.48971	0.02	T
Potri.001G151800	107.74	247.92	81.58	79.41	135.81	56.09	0.48971	0.01	F
Potri.001G333100	21.29	41.72	13.7	27.4	26.53	11.06	0.48971	0.04	F
Potri.005G157400	27.94	11.15	2.26	8.41	31.59	12.87	0.48971	0	T
Potri.006G150000	30.3	72.03	60.23	45.31	51.57	21.26	0.48971	0.01	F
Potri.017G081100	158.62	184.77	65.32	116.11	101.29	41.07	0.48971	0.01	F
Potri.018G023200	37.83	72.03	21.59	65.04	34.98	14.4	0.48971	0.02	F
Potri.010G114300	7.31	34.85	13.51	36.55	10.24	4.2	0.486327	0.04	F
Potri.011G137100	11.47	46.8	20.41	17.72	13.05	5.35	0.486327	0.03	F
Potri.011G145600	67.06	45.64	5.39	19.73	69.04	28.03	0.486327	0.01	F
Potri.012G028300	8.33	6.49	2.96	1.07	55.93	22.75	0.486327	0.01	F
Potri.016G066500	178.51	57.65	166.21	88.11	142.64	57.84	0.486327	0	F
Potri.016G105800	21.27	35.22	3.87	8.48	14.07	5.75	0.486327	0.04	F
Potri.016G110000	12.39	13.1	11.47	16.2	28.83	11.79	0.486327	0	F
Potri.002G009600	45.28	26.45	36.58	17.34	79.37	32.27	0.482968	0	F
Potri.005G071900	26.08	126.6	77.78	100.05	50.91	20.83	0.482968	0.04	F
Potri.006G052100	23.56	8.57	4.71	7.74	22.87	9.19	0.482968	0.01	T
Potri.012G088300	46.31	51.15	12.39	26.9	30.74	12.56	0.482968	0	F
Potri.013G043700	16.57	56.75	9.32	27.02	14.33	5.84	0.482968	0.01	F
Potri.014G010700	9.89	9.75	9.62	10.94	18.65	7.57	0.482968	0.02	F
Potri.001G449400	36.36	160.86	142.38	150.33	52.94	21.5	0.479632	0.01	F
Potri.004G102500	58.47	151.66	299.81	384.14	47	18.76	0.479632	0	F
Potri.005G228800	5.73	3.7	0.3	1.62	10.67	4.26	0.479632	0.03	F
Potri.008G151800	47.6	34.74	11.39	18.42	36.2	14.55	0.479632	0.01	F
Potri.010G094200	20.82	44.3	14.2	46.89	25.5	10.31	0.479632	0.04	F
Potri.014G168300	53.21	101.07	171.09	84.68	56.93	23.15	0.479632	0.04	F
Potri.T140800	81.67	1986.75	59.3	55.99	118.13	47.9	0.479632	0.03	F
Potri.001G117800	8.46	24.9	14.93	11.59	14.11	5.62	0.476319	0.04	F
Potri.001G296500	22.47	47.97	69.73	56.66	38.75	15.54	0.476319	0	F
Potri.002G238200	54.63	36.6	26.71	39.31	96.65	38.74	0.476319	0	F
Potri.008G155900	27.85	2.47	5.59	31.82	49.26	19.96	0.476319	0.01	F
Potri.010G131100	7.88	24.61	11.04	21.69	8.72	3.46	0.476319	0.03	F
Potri.010G211000	128.1	46.51	41.04	31.66	133.65	53.61	0.476319	0	T
Potri.015G110400	2.65	3.97	33.88	17.61	9.49	3.78	0.476319	0.04	F
Potri.001G170500	19.63	20.87	7.88	15.99	13.92	5.59	0.473029	0.01	F
Potri.005G147400	13.21	23.33	7.36	12.48	24.14	9.68	0.473029	0.01	F
Potri.009G118800	9.49	54.77	3.13	2.31	22.71	9.2	0.473029	0.03	F
Potri.012G111500	94.83	1.04	7.81	5.25	51.87	20.33	0.473029	0	T
Potri.014G070900	20.47	7.29	9.92	12.65	23.25	9.07	0.473029	0.01	F
Potri.014G099400	16.17	59.93	15.98	44.94	25.12	9.94	0.473029	0	F
Potri.017G085000	25.99	0.24	0.24	5.8	20.83	8.15	0.473029	0.01	T
Potri.019G131500	34.37	20.3	37.9	31.39	27.53	10.8	0.473029	0.01	F
Potri.001G231400	22.24	0.52	7.95	19.08	43.29	17.38	0.469761	0	F
Potri.001G449500	60.87	281.09	325.07	330.36	77.5	30.81	0.469761	0.01	F
Potri.004G015500	12.04	1.62	2.19	4.65	12.41	4.88	0.469761	0.02	T
Potri.008G066400	37.39	30.88	13.9	8.1	21.3	8.24	0.469761	0.01	F
Potri.014G165000	3.95	23.92	2.48	5.73	14.51	5.67	0.469761	0.03	F
Potri.015G118300	351.67	632.51	188.81	224.53	495.62	197.05	0.469761	0.02	F
Potri.001G012300	19.21	14.67	6.46	13.53	20.59	8.02	0.466516	0.02	F
Potri.001G028200	473.08	1634.81	503.01	1236.19	415.05	161.48	0.466516	0.01	F
Potri.001G205400	13.54	9.62	25.3	35.71	13.11	5.11	0.466516	0.01	F
Potri.004G028000	11.24	2.33	10.39	3.97	9.39	3.66	0.466516	0.03	F
Potri.004G068800	25.36	80.35	45.83	26.26	59.32	23.21	0.466516	0.01	F
Potri.006G108600	14.71	12.38	1.2	4.56	16.73	6.54	0.466516	0.04	F
Potri.006G237400	37.12	104.26	11.17	14.08	41.11	16.05	0.466516	0.04	F
Potri.009G107100	3.38	22.31	2.96	13.23	59.77	23.62	0.466516	0.01	F
Potri.012G047200	45.6	73.79	14.27	33.85	46.94	18.2	0.466516	0	F
Potri.003G188500	270.21	3.76	8.1	11.97	126.96	48.96	0.463294	0.02	T
Potri.008G148400	21.29	19.41	6.08	11.36	62.6	24.35	0.463294	0	F
Potri.004G014100	24.37	13.87	32.86	18.03	27.95	10.8	0.463294	0	F
Potri.005G030600	4.62	1.29	0.45	0.64	13.01	5.05	0.463294	0.02	T
Potri.010G120500	12.97	68.94	19.86	27.85	15.36	6.01	0.463294	0.01	F
Potri.011G129900	78.65	35.18	1.5	10.94	82.9	32.48	0.463294	0	T
Potri.014G038200	8.43	13.58	18.92	3.8	14.94	5.82	0.463294	0.01	F
Potri.001G141700	15.08	3.38	75.72	77.39	112.47	43.52	0.460094	0.03	F
Potri.001G200400	36.35	49.14	46.71	55.82	35.3	13.56	0.460094	0	F
Potri.002G261800	10.39	89.15	22.21	40.01	14.32	5.61	0.460094	0.04	F
Potri.005G108700	49.43	12.82	15.37	10.45	57.37	22.12	0.460094	0	T
Potri.005G133700	86.23	47.35	30.29	31.07	148.19	56.87	0.460094	0.01	T
Potri.006G068200	7.84	33.37	20.78	16.88	25.93	10.11	0.460094	0.02	F
Potri.006G198800	6.13	6.7	38.07	1.37	13.81	5.32	0.460094	0.01	F
Potri.010G038200	68.35	0.22	17.27	7.37	63.64	24.66	0.460094	0	T
Potri.010G233700	102.84	53.38	24.8	24.13	46.04	17.57	0.460094	0	T
Potri.011G158700	217.69	21.36	14.54	10.23	163.83	63.67	0.460094	0	T
Potri.015G083400	22.91	26.13	2.67	2.67	16.74	6.51	0.460094	0.02	F
Potri.015G114500	6.18	16.05	5.15	6.09	9.84	3.81	0.460094	0.03	F
Potri.017G063800	57.24	83.88	29.87	49.27	55.52	21.51	0.460094	0	F
Potri.001G119000	45.84	8.23	6.64	10.16	30.86	11.72	0.456916	0	T
Potri.003G107100	15.75	19.58	1.11	13.09	12.45	4.77	0.456916	0.01	F
Potri.004G085000	29.36	14.12	11.84	8.99	24.3	9.33	0.456916	0.03	F
Potri.005G133600	92.25	43.72	24.53	24.52	173.41	66.15	0.456916	0.01	T
Potri.008G034800	615.8	138.71	108.85	115.08	529.27	201.42	0.456916	0	T
Potri.008G120900	14	48.15	7.21	19.79	11.26	4.32	0.456916	0.01	F
Potri.009G136400	69.62	4.08	48.56	33.6	34.62	13.07	0.456916	0.01	F
Potri.010G112800	132.4	20.99	257.83	46.23	47.97	18.13	0.456916	0.01	F
Potri.013G050100	27.38	0.35	21.47	10.83	19.11	7.26	0.456916	0	F
Potri.015G007300	22.71	138.35	52.83	71.25	23.75	9.07	0.456916	0.03	F
Potri.016G056500	46.22	1.63	0.98	3.97	12.66	4.78	0.456916	0.02	T
Potri.018G003000	9.45	10.08	55.81	17.35	8.44	3.27	0.456916	0.03	F
Potri.018G043400	5.94	11.21	1.97	4.08	18.32	7.07	0.456916	0	F
Potri.019G102900	119.12	3.56	0.53	9.4	297.39	114.76	0.456916	0	T
Potri.002G075400	26.64	225.03	19.77	56.38	34.16	13.01	0.45376	0.01	F
Potri.005G184500	57.33	152.13	175.54	149.29	68.75	26.2	0.45376	0.04	F
Potri.007G033900	10.9	10.72	16.86	15	14.26	5.38	0.45376	0.01	F
Potri.009G036300	4.6	2.19	0.4	0.2	33.72	12.77	0.45376	0	F
Potri.013G014400	15.36	0.27	5.01	6.58	25.61	9.73	0.45376	0	T
Potri.018G136500	7.14	4.65	3.02	1.05	8.56	3.23	0.45376	0.03	F
Potri.019G118400	39.47	13.82	2.82	6.74	41.11	15.56	0.45376	0	T
Potri.T167100	80.93	0.43	11.82	9.31	66.36	25.25	0.45376	0	T
Potri.001G018200	320.87	46.74	76.15	68.22	314.76	119.1	0.450625	0	T
Potri.003G037600	88.15	13.99	63.29	29.77	113.66	42.99	0.450625	0	F
Potri.003G039400	88.03	13.3	61.35	28.57	116.3	44	0.450625	0	F
Potri.003G061800	10.75	30.81	18.63	11.49	46.78	17.96	0.450625	0.01	F
Potri.001G207000	14.85	40.33	22.85	40.16	46.45	17.71	0.447513	0.02	F
Potri.001G468700	143.85	41.02	19.59	16.67	112.63	42.17	0.447513	0	T
Potri.002G037500	49.39	34.03	0.5	60.44	50.51	19.12	0.447513	0	F
Potri.002G106800	12.7	34.22	35.37	28.36	34.2	13.02	0.447513	0.02	F
Potri.007G002300	17.96	31.42	19.31	11.47	13.19	4.99	0.447513	0.02	F
Potri.009G112700	16.8	79.14	5.33	24.09	28.39	10.71	0.447513	0	F
Potri.014G012300	11.88	28.48	3.7	11.06	12.56	4.69	0.447513	0.02	F
Potri.014G045600	10.91	2.99	24.41	10.75	7.19	2.7	0.447513	0.04	F
Potri.015G038700	71.19	156.44	6.3	52.49	106.68	39.92	0.447513	0	F
Potri.018G030200	34.18	8.28	6.62	27.44	65.92	24.72	0.447513	0	F
Potri.002G079700	16.97	1.13	0.58	0.28	16.92	6.24	0.444421	0.01	T
Potri.003G131700	105.94	2.83	22.4	17.93	70.64	26.39	0.444421	0	T
Potri.005G148200	29.06	7.45	8.27	6.83	15.33	5.73	0.444421	0.01	T
Potri.005G220700	12.24	9.85	8.38	111.81	16.26	6.14	0.444421	0.03	F
Potri.018G100200	35.86	0.47	55.36	51.05	1319.65	497.86	0.444421	0	F
Potri.001G403700	146.8	9.19	30.83	16.38	180.97	66.57	0.441351	0	T
Potri.005G210200	9.97	6.09	10.43	9.65	23.75	8.79	0.441351	0	F
Potri.011G087500	116.51	424.67	81.74	174.76	111.1	41.02	0.441351	0.01	F
Potri.013G083300	20.8	0.8	8.41	5.7	17.93	6.65	0.441351	0	T
Potri.018G027100	18.92	7.06	2.33	5.99	15.41	5.65	0.441351	0.01	T
Potri.019G015100	92.07	83.66	12.89	16.01	374.8	140.05	0.441351	0.04	F
Potri.012G007600	7.82	0.28	5.39	4.2	17.98	6.6	0.438303	0.02	F
Potri.013G025300	16.08	21.71	8.61	17.83	31.43	11.72	0.438303	0	F
Potri.002G155400	50.86	0.35	0.11	0.08	26.25	9.52	0.435275	0.01	T
Potri.009G015400	341.87	394.84	525.9	635.27	444.1	164.36	0.435275	0	F
Potri.010G174800	37.46	122.24	63.15	50.59	24.17	8.78	0.435275	0	F
Potri.010G181800	2.8	6.8	6.61	3.9	12.57	4.69	0.435275	0.03	F
Potri.012G121700	11.82	8.96	9.74	11.96	73.42	27.04	0.435275	0	F
Potri.013G058300	7.76	80.41	45.67	62.14	13.07	4.7	0.435275	0.01	F
Potri.015G057800	92.84	423.78	59	274.14	71.87	26.26	0.435275	0	F
Potri.016G031700	3.92	8.61	28.34	9.9	8.71	3.21	0.435275	0.03	F
Potri.001G362300	7.1	2.18	35.9	13.85	30.21	11.13	0.432269	0.04	F
Potri.001G463000	126.86	0.47	4.59	2.12	69.76	25.44	0.432269	0	T
Potri.005G006100	3.24	0.42	0.75	0.51	24.22	8.89	0.432269	0	T
Potri.005G071500	17.8	21.11	3.32	5.49	21.12	7.57	0.432269	0	F
Potri.005G081200	18.46	4.95	13.29	7.6	49.62	18.12	0.432269	0	F
Potri.007G146400	49.04	17.98	11.21	31.63	43.19	15.82	0.432269	0	T
Potri.008G147700	32.99	75.84	21.63	62.75	29.76	10.81	0.432269	0	F
Potri.009G027500	25.87	2.42	8.79	4.01	26.11	9.39	0.432269	0	T
Potri.012G084900	7.58	12.21	7.47	9.04	9.55	3.5	0.432269	0.02	F
Potri.012G089900	26.03	68.57	10.17	25.33	69.34	25.31	0.432269	0	F
Potri.014G008200	11.03	26.24	4.95	9.5	12.55	4.55	0.432269	0.02	F
Potri.014G109200	176.53	292.06	17.31	51.06	167.69	60.84	0.432269	0	F
Potri.T061900	27.9	208.37	28.32	184.27	28.52	10.33	0.432269	0	F
Potri.005G061600	444.69	4.87	2.08	3.05	338.16	120.4	0.429283	0	T
Potri.001G388100	8.75	63.83	8.28	207.53	5.77	2.09	0.429283	0.04	F
Potri.009G095500	3.3	24.37	0.88	0.71	9.82	3.56	0.429283	0.04	F
Potri.010G093400	9.75	13.61	28.45	92.12	11.25	4.07	0.429283	0.01	F
Potri.018G100300	82.64	2.58	47.96	109.76	158.57	56.9	0.429283	0	F
Potri.T030300	39.65	5.52	12.07	3.21	23.16	8.32	0.429283	0	T
Potri.001G099700	17.41	16.31	4.4	2.7	15.7	5.6	0.426317	0.01	F
Potri.001G311700	30.37	75.32	64.27	40.7	23.42	8.4	0.426317	0	F
Potri.005G141900	40.57	41.23	17.95	49.21	35.28	12.54	0.426317	0	F
Potri.010G010500	19.69	4.5	9.85	2.73	12.63	4.5	0.426317	0.01	T
Potri.012G058000	14.13	13.46	32.11	30.23	19.52	7.05	0.426317	0	F
Potri.014G021800	7.59	2.1	0.09	0.14	20.33	7.33	0.426317	0.01	T
Potri.016G035000	6.06	3.1	2.03	2.19	7.31	2.62	0.426317	0.03	F
Potri.018G107400	37.08	20.42	16.24	13.42	44.89	16.05	0.426317	0	T
Potri.001G095600	10.81	11.38	3.62	8.24	11.03	3.95	0.423373	0.03	F
Potri.002G186900	9.89	35.52	7.18	26.01	8.31	2.96	0.423373	0.04	F
Potri.006G060700	11.53	1.4	0.35	0.57	10.17	3.6	0.423373	0.01	T
Potri.006G132100	7.58	30.88	20.15	22.64	25.89	9.26	0.423373	0.01	F
Potri.009G106200	12.35	4.54	9.35	11.58	9.42	3.38	0.423373	0.02	F
Potri.012G104300	16.68	11.83	9.74	11.44	7.69	2.68	0.423373	0.03	F
Potri.016G031800	8.15	18.67	64.96	22.52	14.98	5.34	0.423373	0.01	F
Potri.017G107300	4.66	0.37	0.27	2.41	17.17	6.21	0.423373	0.04	F
Potri.005G100900	11.58	8.3	6.02	4.29	24.34	8.61	0.420448	0	F
Potri.012G126400	18.58	33.91	3.59	18.5	40.96	14.6	0.420448	0	F
Potri.013G050900	32.1	0.13	25.53	12.48	19.32	6.76	0.420448	0	F
Potri.011G120200	32.18	0.16	7.64	9.2	29.72	10.34	0.417544	0	T
Potri.001G141400	32.93	119.91	5.69	32.65	31.42	11.04	0.417544	0	F
Potri.001G248400	7.73	10.29	21.91	14.54	11.89	4.2	0.417544	0.01	F
Potri.008G140500	20.01	57.93	4.34	11.04	30.33	10.62	0.417544	0	F
Potri.008G159500	20.07	131.66	33.95	28.21	56.08	19.95	0.417544	0	F
Potri.014G082600	10.56	2.5	17.83	9.46	12.79	4.39	0.417544	0.02	F
Potri.T140900	70.84	1192.55	56.89	51.72	67.02	23.75	0.417544	0	F
Potri.001G388800	30.66	229.99	30.17	179.68	32.09	11.16	0.41466	0	F
Potri.005G139100	40.45	241.56	50.41	121.22	28.09	9.78	0.41466	0	F
Potri.006G056600	20.18	23.16	3.86	4.33	39.84	13.83	0.41466	0.01	F
Potri.016G086500	29.54	35.44	7.8	14.81	56.47	19.95	0.41466	0.01	F
Potri.017G038000	10.07	42.16	5.76	22.7	8.9	3.15	0.41466	0.02	F
Potri.018G085400	8.39	29.95	11.33	19.48	9.98	3.52	0.41466	0.01	F
Potri.T013600	4.83	0.51	0.59	0.34	7.42	2.59	0.41466	0.03	T
Potri.002G067100	26.32	7.54	13.65	11.12	53.52	18.64	0.411796	0	T
Potri.004G176300	641.28	366.5	573.71	483.14	651.17	223.76	0.411796	0	F
Potri.006G194900	115.24	26.55	14.78	12.13	112.69	38.4	0.411796	0.02	T
Potri.008G177500	214.47	15.28	1.49	10.33	155.75	53.26	0.411796	0	T
Potri.009G035800	14.38	2.06	0.35	0.48	76.22	26.28	0.411796	0	T
Potri.010G118300	9.21	7.29	0.32	0.43	15.96	5.54	0.411796	0.01	F
Potri.010G122800	15.17	6.61	2.96	10.7	5.9	2	0.411796	0.04	F
Potri.013G152500	79.74	132.47	12.13	15.57	46.16	16.1	0.411796	0	F
Potri.016G032000	4.44	2.81	46.23	13.15	20.36	7.2	0.411796	0.02	F
Potri.017G115500	22.49	13.9	61.03	26.28	27.15	9.47	0.411796	0	F
Potri.T006600	68.97	1170.67	56.5	51.36	58.82	20.36	0.411796	0	F
Potri.001G299500	4.35	0.07	25.86	1.63	6.72	2.34	0.408951	0.03	F
Potri.003G138100	74.47	1.27	0.93	1.5	94.66	32.15	0.408951	0	T
Potri.005G132200	71.81	40.48	25.93	26.79	144.57	49.19	0.408951	0	T
Potri.010G080900	21.75	28.72	6.06	12.3	14.09	4.85	0.408951	0.02	F
Potri.014G185400	70.55	1484.57	58.2	52.64	103.94	35.95	0.408951	0.01	F
Potri.003G220900	305.6	340.67	492.81	308.47	333.97	112.22	0.406126	0	F
Potri.004G157300	11.68	41.9	3.49	7.87	8.91	3.01	0.406126	0.01	F
Potri.005G113900	13.18	52.71	109.8	265.18	14.02	4.8	0.406126	0.02	F
Potri.006G259400	31.19	10.32	50.24	7.23	52.79	18.23	0.406126	0.01	F
Potri.010G004400	94.65	51.32	7.8	45.6	69.71	23.64	0.406126	0	T
Potri.013G010800	6.5	20.28	3.18	2.08	102.74	35.53	0.406126	0.01	F
Potri.014G146100	42.32	34.55	233.44	42.07	32.48	11.16	0.406126	0.01	F
Potri.016G055400	40.16	54.89	2.16	17.12	33.2	11.24	0.406126	0.01	F
Potri.018G108900	6.77	0.39	0.27	0.26	18.27	6.1	0.406126	0.04	T
Potri.T027200	4.43	0.73	0.34	1.25	9.15	3.14	0.406126	0.04	T
Potri.002G071800	70.14	16.3	15.2	9.86	72.06	24.48	0.403321	0	T
Potri.005G107700	6.45	20.69	6.69	7.99	7.42	2.54	0.403321	0.04	F
Potri.005G243400	19.75	6.2	0.25	5.9	15.4	5.24	0.403321	0	T
Potri.006G228600	679.8	50.07	27.31	49.14	396.46	132.29	0.403321	0	T
Potri.008G073500	6.1	17.26	16.17	19.85	12.08	4.14	0.403321	0.01	F
Potri.010G249600	129.72	0.94	99.91	16.14	75.12	25.16	0.403321	0	F
Potri.011G081500	38.43	55.72	11.78	26.13	36.87	12.47	0.403321	0	F
Potri.014G043100	23.05	39.11	1.37	11.78	110.23	37.65	0.403321	0	F
Potri.007G031700	32.75	6.34	0.86	0.48	28.1	9.31	0.400535	0	T
Potri.005G045800	3.01	0.23	0.17	1.26	11.35	3.88	0.400535	0.02	T
Potri.011G043100	4.53	1.86	1.72	3.13	9.51	3.21	0.400535	0.01	F
Potri.018G130200	7.27	1.86	0.07	0.26	7.14	2.45	0.400535	0.03	T
Potri.002G084600	7.11	7.65	0.64	4.67	12.64	4.26	0.397768	0.01	F
Potri.002G154100	9.53	6.68	3.3	4.81	11.67	3.87	0.395021	0.01	F
Potri.001G170800	23.29	3.52	2.61	4.84	20.47	6.78	0.395021	0.02	T
Potri.011G054200	8.11	4.15	0.78	2.6	6.44	2.1	0.395021	0.03	F
Potri.001G454300	116.1	117.29	204.57	137	110.62	36.47	0.392292	0	F
Potri.003G196100	19.4	23.91	5.91	38.59	18.71	6.16	0.392292	0.02	F
Potri.005G232600	46.11	69.97	85.76	64.14	69.16	22.76	0.392292	0	F
Potri.005G256000	676.27	4.14	110.83	70.01	564.02	185.97	0.392292	0	T
Potri.009G061300	33.07	33.46	4.47	6.89	22.97	7.53	0.392292	0	F
Potri.009G074300	288.08	40.51	3.5	10.28	187.91	61.32	0.392292	0	T
Potri.010G228000	14.79	12.57	5.44	8.54	30.1	10.09	0.392292	0	F
Potri.017G075500	86.19	0.53	23.28	24.61	87	28.68	0.392292	0	T
Potri.001G116500	32.77	52.96	19.13	42.97	42.1	13.87	0.389582	0	F
Potri.001G410300	79.66	67.48	5.67	27.65	104.47	34.39	0.389582	0	F
Potri.002G111700	7.42	100	7.31	9.36	29.18	9.57	0.389582	0	F
Potri.002G236200	121.95	127.82	23.56	127.7	116.21	38	0.389582	0.01	F
Potri.010G068700	62.48	71.5	4.46	13.39	47.87	15.65	0.389582	0	F
Potri.012G135100	32.33	1.67	0.19	0.48	77.13	25.47	0.389582	0	T
Potri.013G005300	2.85	8.27	5.71	4.83	7.08	2.33	0.389582	0.03	F
Potri.013G152400	652.18	1251.91	100.31	141.82	374.61	123.1	0.389582	0	F
Potri.015G144400	11.22	21.19	25.71	21.57	15.01	4.86	0.389582	0.02	F
Potri.016G025500	284.92	29.11	100.24	61.83	182.93	60.04	0.389582	0	T
Potri.003G102500	1.92	0.96	3.12	1.72	8.43	2.7	0.386891	0.02	F
Potri.005G109500	3.68	6.28	1.55	2.64	5.8	1.9	0.386891	0.04	F
Potri.008G038800	21.84	4.63	0.81	0.83	26.61	8.64	0.386891	0	T
Potri.010G034700	10.32	0.16	37.46	9.24	26.23	8.61	0.386891	0	F
Potri.001G332200	398.62	2.51	22.88	36.73	219.29	70.88	0.384219	0	T
Potri.005G006000	0.88	1.28	3.13	7.49	16.5	5.36	0.384219	0	F
Potri.018G039600	19.02	1.35	4.86	6.37	15.85	5.14	0.384219	0	T
Potri.001G427300	1.18	1.38	0.61	4.87	6.02	1.93	0.381565	0.03	F
Potri.003G137800	5.22	12.44	4.5	9.31	6.22	2	0.381565	0.02	F
Potri.004G105600	5.75	5.11	2.35	0.61	5.71	1.8	0.381565	0.03	F
Potri.007G039500	10.23	0.18	0.3	0.1	17.48	5.57	0.381565	0	T
Potri.001G401300	184.36	0.84	16.23	16.4	186.89	58.98	0.378929	0	T
Potri.001G154500	6.88	3.89	3.1	3.19	8.01	2.59	0.378929	0.01	F
Potri.001G213400	6.75	0.71	6.75	0.63	21.51	6.9	0.378929	0	F
Potri.002G082000	11.89	7.69	1.9	9.13	15.19	4.78	0.378929	0	F
Potri.007G047400	15.99	12.48	15.39	14.55	16.13	5.03	0.378929	0	F
Potri.008G099800	13.47	40.49	2.27	19.53	8.95	2.82	0.378929	0.02	F
Potri.010G228500	7.5	3.55	4.18	3.48	5.2	1.65	0.378929	0.02	F
Potri.012G033900	0.19	0.22	34.4	0.77	7.06	2.28	0.378929	0.03	F
Potri.014G162900	235.68	70.93	30.88	91.42	176.6	55.82	0.378929	0	T
Potri.016G035300	18.02	32.86	6.08	27.64	12.74	4.01	0.378929	0	F
Potri.016G126700	82.06	73.54	23.61	35.87	55.38	17.43	0.378929	0	F
Potri.001G469700	2.38	0.6	0.53	1.33	10.64	3.39	0.376312	0.01	F
Potri.001G469700	2.38	0.6	0.53	1.33	10.64	3.39	0.376312	0.01	F
Potri.001G469700	2.38	0.6	0.53	1.33	10.64	3.39	0.376312	0.01	F
Potri.001G469700	2.38	0.6	0.53	1.33	10.64	3.39	0.376312	0.01	F
Potri.001G469700	2.38	0.6	0.53	1.33	10.64	3.39	0.376312	0.01	F
Potri.001G469700	2.38	0.6	0.53	1.33	10.64	3.39	0.376312	0.01	F
Potri.001G469700	2.38	0.6	0.53	1.33	10.64	3.39	0.376312	0.01	F
Potri.001G469700	2.38	0.6	0.53	1.33	10.64	3.39	0.376312	0.01	F
Potri.009G030000	60.26	55.39	24.79	49.67	75.63	23.88	0.376312	0	F
Potri.009G143300	0.35	1.36	29.16	10.69	7.12	2.3	0.376312	0.03	F
Potri.010G152900	9.54	46.18	1.37	9.68	8.02	2.53	0.376312	0.03	F
Potri.012G076700	39.82	66.11	15.29	69.03	127.17	40.54	0.376312	0	F
Potri.002G240200	13.54	12.81	1.65	7.12	14.57	4.59	0.373712	0	F
Potri.004G134800	3.02	0.29	29.33	20.47	56.28	18.08	0.373712	0.04	F
Potri.004G216200	10.01	19.79	10.64	10.92	5.3	1.63	0.373712	0.04	F
Potri.006G109900	459.36	6.85	29.69	48.11	289.24	90.36	0.373712	0	T
Potri.007G097500	9.62	10.76	27.2	11.67	28.38	8.99	0.373712	0	F
Potri.007G102100	9	19.05	9.37	51.51	27.82	8.74	0.373712	0	F
Potri.015G014000	54.42	25.55	2.01	2.76	31.53	9.88	0.373712	0	T
Potri.018G123000	23.44	10.17	20.28	11.31	11.26	3.49	0.373712	0	F
Potri.002G216000	11.35	0.14	1.89	1.82	7.88	2.44	0.371131	0.01	T
Potri.004G156000	37.86	8.84	39.61	26.8	36.18	11.28	0.371131	0	F
Potri.005G205700	226.64	19.24	5.98	15.75	169.89	52.54	0.371131	0	T
Potri.006G074900	23.98	17.27	179.43	43.53	37.54	11.63	0.371131	0	F
Potri.008G140000	3.34	28.19	2.39	7.71	5.44	1.71	0.371131	0.03	F
Potri.011G134900	45.08	431	503.07	468.6	85.87	26.94	0.371131	0	F
Potri.011G139800	5.19	17.28	19.17	61.79	3.65	1.14	0.371131	0.04	F
Potri.002G073500	18.79	0.38	0	0	10.91	3.35	0.368567	0.01	T
Potri.001G189400	18.93	33.17	1.65	6.4	13.06	4.04	0.368567	0.01	F
Potri.005G031300	1.63	0.67	0.95	0.79	12.19	3.81	0.368567	0.01	F
Potri.009G035900	4.11	6.51	0.11	0.33	35.73	10.96	0.368567	0	F
Potri.002G178300	5.23	0.44	3.12	3.04	11.5	3.58	0.366021	0	F
Potri.006G098100	55.88	28.08	2.38	29.56	12.93	3.92	0.366021	0	F
Potri.008G120000	5.1	25.31	118.08	198.1	13	3.94	0.366021	0.01	F
Potri.009G007600	44.71	26.75	8.94	6.16	40.96	12.53	0.366021	0.01	F
Potri.010G038100	9.3	1.02	25.46	10.83	11.31	3.46	0.366021	0.02	F
Potri.010G100600	35.41	0.67	29.84	73.87	68.96	21.21	0.366021	0	F
Potri.001G163600	32.5	105.14	46.34	57.51	45.97	14.08	0.363493	0	F
Potri.002G151900	95.64	0.47	4.63	1.65	63.49	19.54	0.363493	0	T
Potri.008G156600	131.44	0.47	0.31	0.41	147.78	44.99	0.363493	0.02	T
[truncated: 472 more rows]

## Sheet: Supplemental Dataset S3
Supplemental Dataset S3. Differentially expressed genes (DEGs) in protoplasts overexpressing PtrHSFB3-1.			DEGs (fold change > 2 or < 0.8 , False Discovery Rate (FDR) < 0.05), Gene IDs correspond to P. trichocarpa genome version 3.0.
Gene IDs	Fold Change	FDR
Potri.011G107300	4758.77	4.66612e-40
Potri.001G447500	4752.95	3.70926e-08
Potri.001G447400	1993.22	1.17405e-05
Potri.018G012900	1799.83	8.838e-21
Potri.005G244900	1110.67	1.9965e-09
Potri.002G045000	983.398	8.93106e-31
Potri.004G097000	742.773	5.77839e-10
Potri.006G049200	537.853	6.10578e-72
Potri.002G026300	485.665	7.16743e-14
Potri.018G010700	420.654	6.39535e-10
Potri.013G064100	414.355	3.60323e-06
Potri.007G075200	372.251	1.12775e-11
Potri.003G220500	286.743	1.78481e-08
Potri.004G008300	236.898	1.01063e-45
Potri.011G073600	232.664	1.34568e-08
Potri.016G034800	229.711	3.23748e-05
Potri.004G097100	222.633	4.25875e-14
Potri.007G074400	211.548	3.5971e-36
Potri.001G078000	198.452	0.000907901
Potri.004G196100	194.425	1.56872e-06
Potri.004G008200	192.779	6.30406e-39
Potri.015G046800	191.168	0.000141668
Potri.002G042300	187.245	2.65035e-06
Potri.018G128600	184.88	1.79036e-05
Potri.T009400	181.002	1.57987e-05
Potri.018G105400	175.348	0.00103827
Potri.004G008500	168.404	8.35116e-48
Potri.006G236300	165.865	8.97154e-05
Potri.004G009200	157.934	4.94066e-44
Potri.002G229300	157.762	8.50823e-05
Potri.002G005800	157.177	0.0002427
Potri.011G123100	156.872	0.00141107
Potri.006G047500	155.315	4.21708e-06
Potri.012G035000	154.709	0.00329466
Potri.007G127200	150.833	1.36584e-05
Potri.019G104100	139.512	3.91719e-19
Potri.014G178800	136.099	0.000139912
Potri.001G323500	128.489	7.10815e-35
Potri.012G002900	123.438	5.38869e-18
Potri.019G091300	116.629	6.03659e-35
Potri.011G095900	115.916	6.93491e-33
Potri.004G008800	110.932	7.46405e-25
Potri.T090200	108.635	0.00632121
Potri.013G030700	108.309	0.000164318
Potri.019G100300	108.022	0.00129388
Potri.016G132900	104.872	6.57349e-16
Potri.013G052100	95.6981	1.39859e-06
Potri.002G036100	90.2072	5.42399e-07
Potri.016G003000	90.1303	1.68381e-18
Potri.010G003000	89.855	0.000931192
Potri.001G335900	88.8089	0.00191241
Potri.007G002400	88.0696	1.24348e-14
Potri.008G162900	87.7829	4.78242e-11
Potri.006G208100	87.3031	0.000501578
Potri.004G181900	82.2316	8.80987e-13
Potri.012G144500	78.3247	0.00828163
Potri.001G403800	77.3919	0.000175233
Potri.006G183100	76.7724	0.00288171
Potri.003G075800	75.4474	2.00319e-31
Potri.004G032900	75.3899	0.00102056
Potri.004G038200	74.8006	1.24353e-11
Potri.001G180700	73.3124	2.48241e-07
Potri.016G097400	72.195	6.69203e-21
Potri.015G055100	69.4906	0.00820813
Potri.019G097600	69.454	9.00935e-08
Potri.005G151800	66.3692	0.00391056
Potri.005G095600	64.874	2.05371e-13
Potri.013G051900	64.5096	1.47039e-05
Potri.004G036300	60.8171	1.55324e-19
Potri.011G159400	60.321	0.00029424
Potri.006G236200	60.2779	0.00869013
Potri.011G154300	59.8044	0.00982584
Potri.001G447700	58.686	2.81979e-06
Potri.004G192400	58.2834	0.00026538
Potri.005G255900	57.1216	5.84994e-17
Potri.003G005200	56.2526	9.21203e-30
Potri.019G004200	56.0406	1.42432e-14
Potri.006G137600	55.9205	0.00124224
Potri.004G191800	53.1144	9.94698e-09
Potri.013G030800	51.5782	0.000926059
Potri.T000200	50.2588	2.12473e-08
Potri.003G133400	48.4115	2.13277e-33
Potri.008G118400	47.592	1.43979e-06
Potri.004G009000	47.0197	7.82853e-11
Potri.004G009500	46.684	3.51245e-14
Potri.007G086400	44.5232	5.77839e-10
Potri.019G007900	43.1742	2.01667e-15
Potri.013G052000	43.1282	2.16031e-05
Potri.013G033200	43.0916	0.000456737
Potri.011G133700	41.795	1.11446e-06
Potri.T151800	41.4722	9.01955e-06
Potri.005G043600	41.4675	0.000139096
Potri.010G145800	40.055	7.72181e-13
Potri.003G033900	39.8946	0.000464804
Potri.011G050200	39.7931	0.000288693
Potri.015G006000	39.7708	5.29591e-33
Potri.019G070700	39.5173	3.14708e-05
Potri.017G096100	39.2789	2.8371e-05
Potri.001G077900	38.9814	0.00352222
Potri.012G003300	38.7585	0.000184122
Potri.004G086300	37.675	8.44763e-11
Potri.004G221500	37.1915	0.00832641
Potri.004G205000	36.128	2.35501e-10
Potri.004G130200	35.9049	9.48247e-27
Potri.004G013800	35.6502	6.19573e-19
Potri.013G063700	35.231	4.57893e-05
Potri.002G026100	35.0896	2.25415e-13
Potri.013G063200	34.8763	3.42327e-06
Potri.001G447300	34.6767	0.00050099
Potri.004G009300	34.6343	3.2743e-09
Potri.011G106900	34.513	0.000840146
Potri.002G025400	34.3981	8.24754e-18
Potri.015G033900	34.2272	7.58547e-30
Potri.T095900	33.8527	1.02201e-05
Potri.013G105100	33.719	5.82608e-08
Potri.013G063500	33.6881	2.41061e-09
Potri.013G052900	32.5195	7.0276e-05
Potri.006G088600	32.4238	8.78256e-22
Potri.006G046100	31.9052	5.60458e-06
Potri.T083600	31.4159	4.81413e-08
Potri.009G066300	30.5786	1.64348e-09
Potri.T001400	30.511	0.00348014
Potri.004G008600	30.3081	5.54898e-08
Potri.002G000600	29.7739	2.53303e-06
Potri.001G051600	29.7232	5.12528e-07
Potri.010G231500	29.388	6.20885e-06
Potri.005G085200	29.1081	9.87901e-16
Potri.005G188400	28.7291	0.000345352
Potri.003G220600	28.725	2.19602e-12
Potri.001G464800	28.4418	1.50014e-08
Potri.003G055000	28.224	3.54106e-08
Potri.019G034700	28.1658	0.00068703
Potri.001G171500	27.9819	4.96517e-05
Potri.017G133900	27.967	3.38282e-08
Potri.T036200	27.7491	0.00124841
Potri.011G150900	27.7122	0.000585167
Potri.018G128800	27.3304	1.53188e-22
Potri.T001500	26.9749	6.88383e-10
Potri.005G033500	26.9413	5.48571e-05
Potri.019G066000	26.788	0.000129542
Potri.010G071600	26.4631	8.31132e-12
Potri.006G215600	26.2809	0.00413732
Potri.007G122300	26.2659	1.62333e-12
Potri.013G063600	26.1539	1.4802e-06
Potri.001G180600	26.1262	3.32982e-18
Potri.004G214700	26.0615	9.96886e-06
Potri.002G108900	25.7576	3.57549e-07
Potri.012G003400	25.7377	1.63837e-15
Potri.011G130800	25.7101	1.92007e-13
Potri.016G031100	25.5342	0.0074499
Potri.T179500	25.4847	1.43302e-09
Potri.018G013100	25.2844	7.19493e-08
Potri.004G187000	25.1225	0.000149877
Potri.013G063900	25.0493	1.15121e-09
Potri.002G160300	24.8451	3.19865e-22
Potri.001G046000	24.7381	4.01011e-07
Potri.012G090500	24.5968	2.20101e-14
Potri.010G128200	24.5493	2.506e-06
Potri.017G134700	24.3102	7.63473e-16
Potri.T095600	24.2988	5.31073e-06
Potri.001G042200	23.9026	0.000144552
Potri.001G299400	23.7582	0.000251654
Potri.007G110900	23.6997	0.00106827
Potri.011G007000	23.5071	1.73157e-10
Potri.003G139900	23.4584	2.70593e-07
Potri.016G131500	23.1327	4.50158e-07
Potri.019G118000	23.128	5.664e-21
Potri.013G063300	23.0514	1.70105e-05
Potri.004G088400	22.9785	1.64154e-16
Potri.002G018300	22.9757	4.37304e-05
Potri.003G004800	22.8051	8.20307e-11
Potri.013G063400	22.5857	1.07936e-06
Potri.005G043400	22.3821	3.845e-12
Potri.002G074300	22.1822	4.97677e-12
Potri.016G076100	22.0577	0.000205312
Potri.T155800	21.9644	1.18554e-10
Potri.018G061900	21.9031	4.79179e-24
Potri.017G151000	21.8657	1.73386e-09
Potri.018G022700	21.5372	0.000136545
Potri.001G156800	21.4898	2.21427e-06
Potri.004G149800	21.4597	0.000651233
Potri.014G025500	21.3643	8.2942e-06
Potri.011G070500	21.3443	4.04713e-20
Potri.011G161300	21.2154	1.11765e-07
Potri.019G000800	21.0889	5.25814e-10
Potri.005G043300	21.0868	1.28338e-14
Potri.010G224200	21.03	8.24303e-05
Potri.010G107800	20.9739	7.56445e-11
Potri.015G045300	20.9339	0.000339251
Potri.T113500	20.836	9.58665e-12
Potri.005G057600	20.7834	2.16031e-05
Potri.009G021400	20.6654	4.25875e-14
Potri.T072400	20.5899	1.41208e-08
Potri.017G134600	20.4612	9.1785e-24
Potri.019G086200	20.3964	1.32641e-08
Potri.T080400	20.3403	8.97816e-25
Potri.013G086100	20.1138	7.868e-17
Potri.018G057000	20.0701	0.00012484
Potri.004G038800	20.001	5.06978e-08
Potri.016G131300	19.608	8.1186e-08
Potri.018G117900	19.5614	0.00883344
Potri.T095800	19.5411	4.48162e-06
Potri.005G221500	19.4858	2.12466e-07
Potri.013G145100	19.3685	4.01709e-07
Potri.006G087500	19.3351	8.52465e-05
Potri.015G116400	19.277	5.97321e-05
Potri.015G058000	19.1615	1.02342e-06
Potri.011G106800	19.1316	8.03817e-16
Potri.013G073300	19.1144	1.29144e-08
Potri.012G097400	19.0041	5.29823e-16
Potri.004G009100	18.8765	5.82184e-12
Potri.005G240500	18.7537	5.29195e-06
Potri.006G279300	18.6599	0.00649899
Potri.001G312100	18.5583	8.80498e-10
Potri.014G055400	18.4326	1.46314e-05
Potri.004G013500	18.3336	1.56654e-06
Potri.017G134000	18.3144	3.2169e-05
Potri.010G224600	18.3042	0.00301612
Potri.018G010000	18.2235	0.00042404
Potri.015G123900	18.1483	3.32336e-16
Potri.006G103200	17.9854	0.00203
Potri.014G067900	17.9723	0.00113663
Potri.006G088900	17.7154	1.38557e-13
Potri.015G123500	17.5821	9.79483e-16
Potri.004G009400	17.5476	2.70318e-11
Potri.018G094200	17.4562	0.000742342
Potri.006G031200	17.3947	6.82457e-06
Potri.013G041800	17.352	0.00280125
Potri.017G151300	17.2492	1.1942e-15
Potri.003G002500	17.159	5.40565e-09
Potri.011G006900	17.1126	6.40621e-10
Potri.013G063100	17.0847	1.15693e-05
Potri.016G131700	17.014	4.64472e-09
Potri.015G082000	17.0002	0.000271221
Potri.014G025600	16.9441	3.54092e-07
Potri.002G214800	16.6156	0.00048097
Potri.006G088800	16.515	1.74385e-05
Potri.015G139900	16.4695	0.00387977
Potri.006G230700	16.2703	0.000583603
Potri.T008100	16.2252	3.43553e-06
Potri.002G057700	16.2044	6.48603e-08
Potri.015G055000	16.1555	1.41589e-14
Potri.004G067100	16.0952	2.16031e-05
Potri.015G087400	16.0353	0.000226513
Potri.T082900	16.0309	9.0332e-08
Potri.011G050100	15.9889	0.00802074
Potri.002G189300	15.9712	1.83456e-05
Potri.004G069200	15.9257	2.08229e-09
Potri.010G072000	15.8163	0.000276355
Potri.006G036400	15.751	3.04835e-19
Potri.009G148800	15.6487	1.70059e-08
Potri.001G127400	15.6182	5.05022e-05
Potri.015G147300	15.4373	6.99602e-11
Potri.004G192100	15.367	2.42159e-05
Potri.016G039700	15.3588	4.96517e-05
Potri.T010200	15.3542	0.00141002
Potri.006G107000	15.2974	0.00870194
Potri.009G093700	15.2961	3.08732e-06
Potri.012G003200	15.2618	2.38969e-09
Potri.013G063800	15.2448	2.84743e-05
Potri.007G142100	15.2249	7.56183e-09
Potri.004G193100	15.0263	0.000462053
Potri.T178300	14.9451	2.12466e-07
Potri.008G210300	14.9026	0.00394852
Potri.007G066100	14.8372	7.15957e-19
Potri.008G223300	14.6828	0.00134846
Potri.005G145700	14.6806	0.000794484
Potri.T127100	14.6693	4.32976e-10
Potri.T095100	14.6275	8.26171e-21
Potri.003G001800	14.6052	1.40187e-13
Potri.005G084600	14.5118	3.18827e-07
Potri.013G124600	14.4729	6.36372e-12
Potri.018G136300	14.4722	5.50928e-21
Potri.018G146100	14.4403	4.7522e-05
Potri.013G064000	14.3851	1.15088e-06
Potri.013G062000	14.3512	4.6086e-13
Potri.004G008100	14.3289	1.84801e-06
Potri.016G016500	14.2909	1.58113e-08
Potri.016G033400	14.2674	7.53137e-06
Potri.005G114900	14.1816	1.1044e-05
Potri.006G035300	14.142	0.00031293
Potri.010G188200	14.111	1.43794e-05
Potri.017G133800	14.0876	0.00269964
Potri.013G063000	14.0326	0.00058566
Potri.001G463300	14.032	1.63104e-09
Potri.004G019900	13.8838	8.01603e-08
Potri.018G137800	13.8511	0.00274612
Potri.015G018800	13.7971	3.52291e-18
Potri.014G021700	13.7803	3.33818e-07
Potri.015G148200	13.7274	1.54812e-13
Potri.010G061400	13.7064	4.0773e-10
Potri.006G224100	13.6961	0.00150898
Potri.009G057900	13.6725	1.3054e-07
Potri.015G124500	13.6563	5.39874e-15
Potri.019G102500	13.6133	0.00484539
Potri.014G094500	13.567	1.00715e-13
Potri.019G131300	13.5175	2.65384e-11
Potri.018G060600	13.5127	8.74834e-09
Potri.004G001800	13.4804	1.77113e-16
Potri.006G242100	13.4396	1.40187e-13
Potri.002G017500	13.3917	9.34953e-12
Potri.016G131400	13.2726	2.6587e-15
Potri.018G124800	13.2271	2.06589e-05
Potri.013G045400	13.0519	4.84595e-05
Potri.004G194000	12.9915	4.47062e-12
Potri.015G013300	12.9896	7.55124e-10
Potri.T083100	12.9824	0.000272939
Potri.019G118100	12.9347	6.6332e-15
Potri.010G198200	12.8878	0.000188821
Potri.011G130900	12.7849	3.74802e-05
Potri.012G026400	12.7696	0.000438611
Potri.T089900	12.7007	0.000925344
Potri.016G121400	12.6101	0.00662013
Potri.T130300	12.5521	9.68444e-06
Potri.003G091300	12.5146	3.58643e-06
Potri.008G028500	12.4995	1.82757e-11
Potri.006G062900	12.4786	0.000430703
Potri.011G030600	12.4421	7.15957e-19
Potri.015G125800	12.4135	9.59769e-11
Potri.008G038200	12.4064	0.0012306
Potri.001G404400	12.4043	1.37251e-10
Potri.011G030700	12.398	6.53628e-18
Potri.016G131600	12.3077	2.4361e-15
Potri.017G151900	12.2527	6.51438e-12
Potri.002G025300	12.1087	4.73298e-13
Potri.002G239500	12.0866	0.000864127
Potri.010G224100	12.0578	0.00242131
Potri.001G040000	12.052	1.68556e-05
Potri.006G155500	11.999	0.000530012
Potri.007G132500	11.9248	5.08137e-05
Potri.012G015100	11.9211	4.65614e-11
Potri.T105600	11.8565	7.45158e-05
Potri.018G012100	11.8395	0.00842729
Potri.012G011400	11.8123	1.01594e-06
Potri.012G003000	11.8058	3.78387e-08
Potri.010G085700	11.795	8.78256e-22
Potri.T095000	11.7424	1.58056e-17
Potri.007G079800	11.7234	0.00711709
Potri.010G030500	11.6991	6.59329e-12
Potri.018G096500	11.6939	6.49034e-14
Potri.001G312700	11.6825	0.000166217
Potri.T095700	11.6286	0.000489474
Potri.005G221200	11.5996	1.26085e-07
Potri.011G133600	11.5938	3.26144e-08
Potri.T137100	11.5904	2.00237e-13
Potri.004G177900	11.5371	0.00371884
Potri.001G137800	11.5299	0.00264438
Potri.018G003600	11.5192	1.77819e-10
Potri.013G145200	11.4882	0.00657639
Potri.006G067000	11.4124	2.98103e-06
Potri.014G132200	11.361	0.00138322
Potri.015G100800	11.3138	0.000645181
Potri.006G205200	11.3119	1.26327e-08
Potri.005G027800	11.2692	3.29297e-08
Potri.009G080800	11.2529	1.77734e-05
Potri.008G025600	11.1908	1.73053e-14
Potri.001G006700	11.1084	1.27845e-12
Potri.001G079900	11.0745	3.57846e-11
Potri.001G036600	11.0611	0.00303168
Potri.007G059300	11.0596	1.52756e-14
Potri.014G076100	11.04	0.00062442
Potri.012G091200	10.9075	3.25216e-21
Potri.003G193800	10.9066	5.12184e-07
Potri.018G012000	10.892	0.00333275
Potri.014G171300	10.8703	3.68048e-05
Potri.003G034000	10.8096	0.000436238
Potri.004G038100	10.7595	7.63939e-05
Potri.003G184500	10.7519	4.66586e-06
Potri.004G008000	10.6939	8.01603e-08
Potri.004G067000	10.6706	1.56872e-06
Potri.003G006400	10.6171	0.00872962
Potri.018G090500	10.6017	5.78731e-09
Potri.001G460600	10.4853	1.21018e-06
Potri.010G198100	10.3952	1.93581e-05
Potri.019G012800	10.2189	3.51763e-06
Potri.012G015200	10.2162	5.33697e-07
Potri.005G052800	10.1984	4.22806e-08
Potri.019G016200	10.1979	2.39825e-09
Potri.011G009100	10.1977	0.00585866
Potri.017G136500	10.0793	0.00553091
Potri.010G071700	10.0002	1.18901e-10
Potri.014G111800	9.90834	5.71201e-06
Potri.019G068300	9.83622	5.51303e-05
Potri.006G088400	9.78243	2.97038e-17
Potri.003G178900	9.74139	2.86661e-11
Potri.001G001100	9.73053	0.000206292
Potri.009G153600	9.72982	7.99772e-05
Potri.010G186300	9.71899	2.32208e-05
Potri.010G059200	9.69749	2.66937e-09
Potri.002G122200	9.658	8.64888e-07
Potri.019G088400	9.62594	7.58225e-13
Potri.016G037100	9.61016	0.000969897
Potri.015G126100	9.60145	1.0941e-10
Potri.010G162100	9.59852	8.42436e-07
Potri.011G068500	9.59499	2.16875e-11
Potri.011G129000	9.55324	7.18364e-13
Potri.016G028200	9.5295	1.94589e-09
Potri.T083500	9.48867	0.00192104
Potri.004G063700	9.39994	0.00900313
Potri.002G251600	9.3844	0.002346
Potri.T132200	9.36531	8.61264e-08
Potri.018G133800	9.34604	3.41466e-08
Potri.015G087600	9.29768	1.3484e-10
Potri.017G128700	9.27418	0.000247273
Potri.006G046900	9.12309	0.000196286
Potri.019G002600	9.09643	1.41064e-05
Potri.004G167500	9.08126	7.2473e-09
Potri.012G019200	9.07981	3.11664e-17
Potri.001G402900	9.00603	2.89279e-06
Potri.016G074500	8.99055	0.000124367
Potri.012G007600	8.90575	9.71105e-12
Potri.019G088300	8.89161	2.04675e-09
Potri.010G123900	8.86865	0.00969793
Potri.T139200	8.85852	0.00210236
Potri.014G197500	8.83614	1.84084e-12
Potri.001G011500	8.82072	0.00031109
Potri.016G125000	8.8122	0.00586764
Potri.018G080700	8.7609	4.44603e-16
Potri.012G055100	8.74821	3.92916e-14
Potri.017G048900	8.71164	2.04694e-06
Potri.004G008900	8.67721	3.20225e-10
Potri.007G031900	8.67509	4.11292e-05
Potri.016G130700	8.64209	0.00150898
Potri.012G003500	8.64047	1.59889e-06
Potri.001G328600	8.63855	0.00124841
Potri.017G020900	8.63299	0.00364883
Potri.018G005100	8.61975	0.00679042
Potri.006G169700	8.59672	1.12562e-05
Potri.T009100	8.59378	4.35332e-05
Potri.010G061800	8.55934	1.08346e-08
Potri.003G179000	8.52982	2.61767e-12
Potri.003G055600	8.49871	1.6868e-14
Potri.001G374600	8.48313	0.00505576
Potri.004G188200	8.47735	2.19263e-07
Potri.011G157900	8.4673	0.00170466
Potri.017G026500	8.45643	0.000252523
Potri.005G104100	8.42073	8.23744e-12
Potri.017G135200	8.38891	8.41801e-06
Potri.019G043300	8.38365	0.00220457
Potri.016G137900	8.37306	3.3606e-05
Potri.001G250500	8.3505	5.0569e-14
Potri.014G122100	8.34336	1.30038e-10
Potri.001G284200	8.34155	3.05486e-07
Potri.015G127900	8.3157	0.000610381
Potri.012G091400	8.31542	3.632e-15
Potri.019G113500	8.30213	5.82034e-06
Potri.005G006800	8.26305	3.42327e-06
Potri.017G031100	8.25984	1.50479e-08
Potri.013G122000	8.22319	1.92183e-05
Potri.006G169600	8.202	0.0079054
Potri.004G079100	8.19885	4.08052e-07
Potri.015G013200	8.19685	1.35336e-10
Potri.012G121600	8.18535	0.00220457
Potri.006G020900	8.17119	0.000436238
Potri.005G020200	8.16743	1.21796e-06
Potri.017G000800	8.14101	3.15159e-05
Potri.003G106900	8.1077	0.00129206
Potri.016G116400	8.08512	6.3491e-14
Potri.009G140400	8.06913	1.68663e-15
Potri.010G249400	8.04678	0.000637376
Potri.014G173600	8.04251	3.34031e-12
Potri.017G135300	8.03836	6.01911e-13
Potri.001G430100	8.03663	4.4797e-12
Potri.001G006200	8.02428	0.00335714
Potri.003G187000	7.98579	0.0018348
Potri.015G049100	7.96026	4.41344e-07
Potri.010G025100	7.94594	0.00513462
Potri.010G061900	7.94174	1.23954e-07
Potri.004G005700	7.9304	1.02201e-05
Potri.003G0680001	7.89864	0.00041433
Potri.007G141600	7.89593	8.51125e-09
Potri.001G045500	7.85409	0.00368268
Potri.019G029700	7.84352	0.00333275
Potri.002G078600	7.83906	1.29544e-08
Potri.007G113800	7.82339	0.000157149
Potri.017G031400	7.78659	2.0193e-05
Potri.018G026800	7.78213	0.000722685
Potri.003G169000	7.77512	5.8824e-05
Potri.004G208600	7.74102	1.39626e-06
Potri.010G118300	7.71703	2.73541e-08
Potri.006G262900	7.69446	0.00243444
Potri.010G228500	7.6887	0.00101732
Potri.013G045700	7.63889	3.83275e-05
Potri.003G113300	7.63047	1.07677e-08
Potri.016G123500	7.576	0.000120155
Potri.001G435400	7.57029	2.53627e-13
Potri.006G109100	7.56804	1.40187e-13
Potri.016G077500	7.54037	0.00364883
Potri.014G013800	7.53658	0.00415367
Potri.018G141300	7.52996	9.94698e-09
Potri.013G113100	7.49827	1.42565e-06
Potri.014G085000	7.49009	0.00838112
Potri.005G162800	7.48643	0.00126656
Potri.015G125900	7.45779	0.00104397
Potri.013G055500	7.44546	4.97768e-13
Potri.T072200	7.42806	0.000254482
Potri.006G148800	7.40415	0.000575819
Potri.013G157900	7.39804	0.00535945
Potri.007G132600	7.33853	9.5639e-06
Potri.005G016200	7.31208	1.77674e-06
Potri.008G032100	7.31157	0.00373998
Potri.002G199700	7.29457	0.000793503
Potri.018G149300	7.24669	0.000775708
Potri.007G088400	7.2435	0.000907945
Potri.001G297600	7.19103	1.47867e-09
Potri.011G028500	7.15505	0.000173408
Potri.001G034100	7.11912	2.03746e-07
Potri.017G014200	7.11432	1.21719e-08
Potri.012G095000	7.11007	7.76408e-07
Potri.T079800	7.09929	0.000651808
Potri.012G123700	7.07998	1.12545e-05
Potri.019G012700	7.07472	2.94447e-05
Potri.007G013700	7.06664	0.00013459
Potri.001G091400	7.05851	0.00880279
Potri.005G189300	7.04248	1.24485e-10
Potri.T136500	7.04075	1.57082e-08
Potri.010G204600	7.02867	0.000175077
Potri.004G063900	6.99864	0.00129028
Potri.002G004900	6.99657	0.00236237
Potri.017G104600	6.9926	0.00876643
Potri.017G104500	6.9732	0.000359873
Potri.017G073600	6.97244	0.0026298
Potri.001G209300	6.93572	1.6165e-05
Potri.008G136400	6.91613	9.30283e-05
Potri.002G216800	6.91586	0.000229812
Potri.018G075000	6.90685	0.000987097
Potri.004G046800	6.87805	0.00994847
Potri.011G123500	6.8326	4.92214e-08
Potri.013G130500	6.83252	1.4419e-08
Potri.019G016700	6.82926	4.70265e-06
Potri.003G005100	6.80286	0.000901783
Potri.006G056200	6.80138	9.29692e-08
Potri.002G128500	6.78015	0.000204719
Potri.T040600	6.7562	1.87039e-08
Potri.004G008700	6.74906	0.00456117
Potri.012G140800	6.74766	3.74775e-12
Potri.012G056400	6.74281	0.00467849
Potri.008G172100	6.73376	0.00550619
Potri.010G085600	6.71059	9.46593e-10
Potri.013G054100	6.68189	1.01627e-05
Potri.011G133300	6.65345	5.82184e-12
Potri.011G006700	6.65159	4.57893e-05
Potri.015G066700	6.64573	0.00637312
Potri.004G171300	6.62548	3.7389e-05
Potri.015G027100	6.60063	0.000241982
Potri.014G029300	6.59498	1.53611e-07
Potri.003G213700	6.58787	2.83521e-07
Potri.008G050700	6.57624	2.34328e-05
Potri.016G005300	6.57174	4.03804e-08
Potri.010G034300	6.5497	0.00421903
Potri.015G087500	6.51792	0.000110025
Potri.014G028800	6.5058	9.9186e-05
Potri.005G128100	6.50493	0.000301686
Potri.013G124000	6.49267	9.32545e-05
Potri.002G070700	6.48168	5.9888e-05
Potri.008G212100	6.45592	7.72181e-13
Potri.003G113100	6.45128	3.47052e-11
Potri.019G000400	6.42729	0.000100151
Potri.001G134700	6.42095	1.17027e-05
Potri.018G002600	6.40709	1.48654e-07
Potri.006G005500	6.39354	9.20218e-05
Potri.017G000900	6.38951	0.000183276
Potri.010G165800	6.38265	0.00883344
Potri.012G094900	6.37634	8.10373e-12
Potri.002G195400	6.37469	2.45514e-08
Potri.005G240600	6.37336	0.000171324
Potri.005G153100	6.35349	5.82608e-08
Potri.T116200	6.31839	0.00319227
Potri.016G093100	6.31567	0.00112351
Potri.006G002200	6.28601	5.82608e-08
Potri.011G161400	6.28137	4.93678e-05
Potri.006G126100	6.26949	1.33554e-06
Potri.016G124600	6.26631	3.47158e-06
Potri.001G032600	6.22405	3.04696e-08
Potri.008G151900	6.21249	0.00841651
Potri.009G025100	6.19059	4.96517e-05
Potri.006G054900	6.18579	0.00550573
Potri.012G011300	6.18503	0.000614287
Potri.001G304800	6.17329	0.000438201
Potri.014G049600	6.14506	0.00113684
Potri.017G130300	6.14341	6.49683e-05
Potri.003G128900	6.11219	8.52465e-05
Potri.011G165900	6.11133	5.43709e-05
Potri.018G080500	6.09655	0.00146204
Potri.T120000	6.09339	0.00727494
Potri.019G012900	6.04633	0.00383402
Potri.009G144600	6.02735	0.00485152
Potri.002G031000	6.01333	1.65689e-07
Potri.007G059400	6.00341	5.37791e-07
Potri.001G437200	5.99404	1.33531e-05
Potri.005G107900	5.97705	9.07282e-06
Potri.006G223800	5.97652	4.40752e-07
Potri.006G173600	5.95542	9.90723e-06
Potri.001G120500	5.94661	4.78242e-11
Potri.001G069200	5.94	2.70929e-11
Potri.016G132200	5.93383	1.59363e-11
Potri.002G073900	5.93371	5.42836e-05
Potri.009G153800	5.93355	3.11935e-08
Potri.018G103400	5.93053	0.000191017
Potri.002G119300	5.91758	1.21176e-09
Potri.003G188500	5.90251	4.75844e-05
Potri.017G135400	5.89765	1.36292e-07
Potri.T050100	5.8928	0.00027273
Potri.018G130300	5.88738	1.50509e-08
Potri.018G011800	5.85203	5.91741e-05
Potri.006G086500	5.83932	2.61009e-06
Potri.002G004500	5.83248	8.106e-10
Potri.010G182200	5.81911	1.15045e-10
Potri.017G049000	5.81786	0.00155502
Potri.015G018100	5.81578	0.0042436
Potri.010G061200	5.78468	0.000121676
Potri.T082000	5.78232	0.00273086
Potri.011G092300	5.77987	0.00930342
Potri.006G267200	5.77205	0.00188179
Potri.001G261400	5.76318	1.78308e-05
Potri.019G012600	5.75925	0.00182406
Potri.016G031300	5.7404	0.00261048
Potri.004G062100	5.73542	0.00109721
Potri.009G140500	5.73235	0.00015856
Potri.019G070300	5.7322	2.0218e-06
Potri.T014700	5.72474	1.83456e-05
Potri.015G095900	5.71868	1.46752e-06
Potri.005G248900	5.70955	0.00221266
Potri.014G053600	5.70396	1.1762e-06
Potri.012G053600	5.68609	8.49135e-05
Potri.018G090600	5.68156	1.40914e-09
Potri.005G105000	5.67995	1.46929e-08
Potri.001G397300	5.67946	0.00488042
Potri.014G082600	5.66607	4.83555e-05
Potri.006G170900	5.66483	1.57931e-10
Potri.004G036500	5.65924	9.61508e-10
Potri.006G002300	5.6565	2.24042e-06
Potri.010G042900	5.65206	1.21659e-05
Potri.005G119700	5.63514	0.00341745
Potri.005G096600	5.62852	0.00034094
Potri.013G122500	5.61494	2.61356e-09
Potri.T167400	5.60784	2.9333e-10
Potri.019G0382001	5.60332	2.16031e-05
Potri.015G137100	5.59161	0.00323346
Potri.010G181400	5.57885	7.11279e-09
Potri.017G049600	5.54254	0.00039085
Potri.003G125600	5.51691	2.67067e-08
Potri.016G075300	5.50176	3.86372e-07
Potri.001G120600	5.49749	0.000959312
Potri.014G124900	5.49223	0.00604846
Potri.005G013400	5.49189	0.00484742
Potri.T070100	5.49062	0.000125011
Potri.006G215700	5.48057	0.0083195
Potri.010G057100	5.44916	8.64397e-06
Potri.018G130100	5.44596	1.79878e-07
Potri.014G027700	5.44128	0.00439465
Potri.010G056300	5.4362	0.000252523
Potri.007G097000	5.42941	1.43102e-06
Potri.006G120600	5.40462	1.59288e-06
Potri.013G065100	5.38067	1.00187e-08
Potri.001G362300	5.36291	4.81413e-08
Potri.012G064400	5.34243	0.00738622
Potri.019G038200	5.33089	0.000310571
Potri.T056000	5.32708	4.44678e-09
Potri.004G069800	5.32539	0.00200264
Potri.016G033500	5.2932	0.000105036
Potri.003G070200	5.28769	0.001817
Potri.010G171700	5.27039	7.72965e-11
Potri.017G151100	5.26522	0.00531002
Potri.014G027500	5.24695	0.00496554
Potri.014G033600	5.2468	0.00685343
Potri.008G201600	5.24038	5.06194e-09
Potri.015G125700	5.23733	1.9596e-08
Potri.006G237700	5.21752	2.94391e-06
Potri.005G027900	5.21168	3.62339e-07
Potri.003G120600	5.19072	1.2694e-06
Potri.005G106400	5.16902	2.5003e-05
Potri.003G026900	5.16815	6.1133e-06
Potri.001G041600	5.13045	0.000766317
Potri.004G217100	5.13009	0.00133113
Potri.001G181000	5.11776	0.00127659
Potri.016G038000	5.1007	0.00374185
Potri.006G033300	5.09355	3.68048e-05
Potri.007G143800	5.08466	6.82017e-07
Potri.006G126000	5.07645	1.62781e-07
Potri.005G079600	5.06578	1.39014e-05
Potri.012G014800	5.05767	1.45563e-05
Potri.011G030800	5.04629	0.000123472
Potri.006G279500	5.04508	0.00319728
Potri.017G093100	5.03949	1.47736e-09
Potri.004G045300	5.03315	1.40578e-05
Potri.007G024400	5.01772	0.000157104
Potri.011G046900	5.01577	0.000487159
Potri.011G039300	5.00605	2.46823e-07
Potri.016G043400	4.99578	2.12466e-07
Potri.010G045600	4.99367	0.00252113
Potri.003G061200	4.9781	0.00351901
Potri.008G163200	4.97492	4.57139e-09
Potri.006G089300	4.97253	0.00258696
Potri.013G104100	4.96421	0.000203981
Potri.004G019800	4.94911	3.82352e-05
Potri.T137400	4.9397	0.000487594
Potri.001G300800	4.93482	2.64821e-06
Potri.014G113500	4.92731	4.45231e-09
Potri.018G136500	4.92709	5.93345e-09
Potri.003G183700	4.92655	0.00207448
Potri.003G218800	4.89164	9.04408e-08
Potri.019G078200	4.88984	0.0071439
Potri.014G021500	4.87814	0.0066827
Potri.007G027200	4.87686	5.05243e-07
Potri.004G215600	4.87329	0.000430703
Potri.012G002800	4.84128	0.00215569
Potri.006G028600	4.82268	0.00153148
Potri.012G072000	4.82266	9.70937e-06
Potri.007G081000	4.81974	6.92013e-05
Potri.018G134100	4.80507	0.00467121
Potri.015G0192001	4.79322	0.00272762
Potri.001G098800	4.79239	0.00354559
Potri.014G027400	4.77492	0.00201337
Potri.006G027200	4.74905	0.00419113
Potri.004G013400	4.74658	0.0010465
Potri.006G201900	4.73835	0.00104986
Potri.004G189500	4.73608	0.00927079
Potri.018G085200	4.71414	1.83456e-05
Potri.005G067200	4.71226	0.00707299
Potri.001G406600	4.70943	0.000864127
Potri.008G190500	4.68383	1.10646e-06
Potri.010G106900	4.65586	1.13856e-08
Potri.019G029000	4.64963	1.72857e-06
Potri.004G009600	4.63355	0.00671812
Potri.019G020800	4.61086	1.47428e-06
Potri.016G033800	4.58041	0.00142299
Potri.014G001500	4.57084	2.64044e-06
Potri.015G017500	4.57069	3.15282e-06
Potri.019G020700	4.55925	1.68082e-06
Potri.004G001900	4.5571	0.00301612
Potri.017G086200	4.55098	0.0055718
Potri.T021800	4.5509	0.000184122
Potri.017G054000	4.52713	5.05243e-07
Potri.017G062900	4.52064	0.000436239
Potri.008G158800	4.49307	0.000428781
Potri.004G084900	4.49213	0.000120155
Potri.001G111700	4.48823	0.00513462
Potri.011G157200	4.4868	0.00899425
Potri.009G072400	4.48125	5.0375e-06
Potri.008G073700	4.46901	0.00232284
Potri.004G146700	4.46862	0.00183726
Potri.010G107000	4.46117	1.0018e-06
Potri.001G418000	4.46088	6.85294e-08
Potri.T063900	4.41993	0.00824457
Potri.001G229400	4.41279	0.0038561
Potri.004G174800	4.40935	2.24773e-05
Potri.014G171800	4.40725	0.000186888
Potri.004G113000	4.39857	0.00561949
Potri.010G046500	4.39645	3.02964e-07
Potri.006G258900	4.37756	0.000408942
Potri.007G027000	4.36937	0.00360314
Potri.005G113700	4.36565	9.41231e-09
Potri.011G166700	4.36091	0.00735344
Potri.019G035500	4.34957	2.13356e-06
Potri.005G114000	4.34863	5.23669e-07
Potri.007G128800	4.34093	0.00591976
Potri.005G019700	4.3323	0.0032682
Potri.018G122000	4.32246	0.00660088
Potri.001G135300	4.30725	7.80358e-05
Potri.003G187100	4.27593	0.000768397
Potri.009G066200	4.2751	0.00333275
Potri.001G111000	4.27431	7.82042e-08
Potri.011G045700	4.27065	0.00208118
Potri.006G277700	4.26947	0.00154194
Potri.015G019200	4.26813	0.00150243
Potri.009G135300	4.26478	0.000353574
Potri.003G201800	4.26308	2.87754e-07
Potri.011G022900	4.26074	0.00012243
Potri.002G144000	4.25653	0.000931192
Potri.008G161600	4.23415	2.73604e-05
Potri.001G283200	4.22993	0.00145395
Potri.017G079500	4.22408	1.76079e-06
Potri.001G122800	4.21677	2.98103e-06
Potri.003G024100	4.21514	1.39859e-06
Potri.T128200	4.20836	0.000235079
Potri.017G031500	4.2018	0.0032234
Potri.014G045100	4.19481	3.45512e-07
Potri.T045200	4.19289	1.20494e-06
Potri.006G203600	4.19267	0.000981568
Potri.001G153100	4.17318	3.33161e-06
Potri.007G065400	4.17212	0.000947931
Potri.019G052300	4.1684	0.000163004
Potri.018G096300	4.16472	0.00132068
Potri.012G125400	4.16019	0.00110002
Potri.013G067300	4.1574	0.000239667
Potri.018G118100	4.15229	4.97461e-05
Potri.018G101300	4.13382	0.0054157
Potri.011G006800	4.11385	0.00579166
Potri.007G002500	4.10957	3.9493e-06
Potri.002G254000	4.10353	2.62014e-05
Potri.005G141400	4.10299	4.52497e-06
Potri.002G139100	4.10047	0.00461208
Potri.010G205000	4.09458	0.00605065
Potri.001G283700	4.07621	0.0010465
Potri.018G150700	4.06637	0.000989009
Potri.012G055900	4.05828	1.72857e-06
Potri.017G076400	4.04989	0.000100098
Potri.011G053500	4.04785	0.00030658
Potri.005G073300	4.04677	0.00188179
Potri.015G061600	4.04213	7.09842e-06
Potri.001G388900	4.04004	0.000139749
Potri.015G018200	4.02808	2.46328e-05
Potri.006G068300	4.02261	0.00291544
Potri.013G133100	4.01799	1.9344e-05
Potri.001G189400	4.01344	0.000458764
Potri.018G141400	4.0127	0.000753828
Potri.005G217800	4.00858	0.0026298
Potri.018G135700	4.00674	0.000239872
Potri.006G074400	4.00164	5.20434e-07
Potri.013G027500	3.99721	0.000721139
Potri.001G097600	3.99351	0.0078214
Potri.007G071900	3.98876	0.00369023
Potri.016G025500	3.98231	0.00136639
Potri.001G135600	3.97179	0.0039555
Potri.T180700	3.91538	0.00360314
Potri.006G084600	3.91263	0.00396218
Potri.019G003600	3.91232	3.84666e-05
Potri.T048400	3.91188	0.000923403
Potri.015G023900	3.91163	2.37905e-06
Potri.002G070600	3.91136	3.00676e-05
Potri.001G072300	3.90447	0.000123472
Potri.011G029800	3.90246	0.00234421
Potri.003G089500	3.8974	0.000166337
Potri.006G072200	3.89354	0.00967561
Potri.018G106700	3.88817	3.93832e-07
Potri.006G226500	3.88542	0.000896592
Potri.011G128700	3.88471	0.00295037
Potri.016G017100	3.88133	0.000314299
Potri.013G090400	3.85635	0.00258696
Potri.006G027700	3.84816	0.00129028
Potri.005G064400	3.846	0.000508938
Potri.003G068900	3.84043	0.000139096
Potri.015G102300	3.8368	0.000508938
Potri.015G042100	3.82898	3.50239e-05
Potri.T015900	3.82885	3.26632e-05
Potri.014G113200	3.81444	3.61885e-06
Potri.016G117100	3.81186	0.000173412
Potri.003G059200	3.81049	0.000204719
Potri.006G0528001	3.80517	0.000835042
Potri.T021100	3.80428	0.000488577
Potri.017G005400	3.79507	0.00603186
Potri.013G040300	3.76795	0.00948773
Potri.003G097100	3.76047	3.8046e-05
Potri.014G078500	3.75459	0.000106623
Potri.T023200	3.74561	0.0016131
Potri.001G279500	3.72215	5.59426e-06
Potri.005G113900	3.71008	4.4721e-07
Potri.006G013900	3.70964	0.00200072
Potri.005G008600	3.70697	0.00243503
Potri.016G063800	3.70672	0.0032842
Potri.004G233500	3.70153	0.00861029
Potri.006G226400	3.69594	0.00832122
Potri.006G248400	3.69192	2.12718e-05
Potri.003G003900	3.68534	1.36078e-06
Potri.T112500	3.68073	0.0082328
Potri.018G143600	3.65837	0.00569622
Potri.006G264300	3.65222	0.00173419
Potri.006G105300	3.64908	4.16717e-05
Potri.T001900	3.64876	4.38682e-05
Potri.006G236800	3.63784	0.00870827
Potri.014G106000	3.63431	0.0067757
Potri.002G206800	3.62768	0.00141262
Potri.005G093600	3.62588	0.000739833
Potri.016G056400	3.59736	0.0029172
Potri.010G079200	3.57949	0.00386483
Potri.001G204100	3.5789	0.000788568
Potri.T013800	3.57142	1.17027e-05
Potri.010G128100	3.55392	2.76442e-06
Potri.001G338100	3.55372	4.17013e-05
Potri.001G209800	3.54574	1.40209e-05
Potri.015G003100	3.53364	0.00135247
Potri.004G088500	3.52538	3.60071e-05
Potri.008G144500	3.51892	0.00822164
Potri.005G122000	3.51087	0.000105835
Potri.001G147200	3.50941	4.19162e-05
Potri.018G135600	3.50874	0.00030976
Potri.004G015900	3.50775	0.000506961
Potri.005G122100	3.50076	6.05444e-06
Potri.T013600	3.49525	0.00375732
Potri.002G193900	3.495	6.05833e-05
Potri.006G045900	3.4862	2.24773e-05
Potri.016G009500	3.48416	0.00724726
Potri.018G091400	3.45999	0.00014039
Potri.017G044000	3.45758	0.00470252
Potri.009G030400	3.45739	6.02487e-05
Potri.018G135900	3.45733	5.68481e-05
Potri.001G058800	3.45299	0.000405272
Potri.016G020000	3.45189	0.000123157
Potri.008G162000	3.44855	0.000778698
Potri.006G052800	3.44843	1.84459e-05
Potri.009G115400	3.44638	0.00861809
Potri.016G053600	3.43843	6.05833e-05
Potri.002G146400	3.43792	0.00677922
Potri.014G076800	3.43776	0.00178644
Potri.T016000	3.43139	0.000180726
Potri.010G112000	3.42822	0.000428781
Potri.009G115300	3.42405	1.83691e-05
Potri.T056100	3.42061	0.00225084
Potri.004G223500	3.42001	0.000275591
Potri.003G143900	3.40759	1.31798e-05
Potri.010G249300	3.40438	0.000251238
Potri.010G075100	3.40268	0.00015384
Potri.005G032800	3.40155	0.00930805
Potri.001G147300	3.39472	0.000160755
Potri.011G040700	3.3937	5.60664e-06
Potri.018G028100	3.3904	0.00136746
Potri.009G135800	3.38713	0.00332427
Potri.001G081100	3.37982	0.00271868
Potri.005G170200	3.37708	0.000609476
Potri.002G199900	3.37665	0.00933317
Potri.016G124700	3.3761	0.000112874
Potri.003G144000	3.36646	2.40531e-05
Potri.008G114400	3.35744	0.00306526
Potri.005G081300	3.35526	0.000128212
Potri.008G042300	3.35331	0.000899324
Potri.015G102800	3.34639	0.00929885
Potri.003G143700	3.34384	3.23748e-05
Potri.011G109300	3.32014	0.00115459
Potri.002G143300	3.31936	0.00134846
Potri.T104100	3.31485	0.00731093
Potri.006G267700	3.31012	9.1766e-05
Potri.001G137700	3.3042	2.52708e-05
Potri.014G011400	3.30219	0.000262344
Potri.016G133800	3.29918	0.00327014
Potri.018G141100	3.29902	6.47584e-06
Potri.002G032000	3.29725	0.000741028
Potri.015G037100	3.29588	0.00015005
Potri.015G044800	3.29338	0.000394875
Potri.003G202900	3.29125	0.0030884
Potri.004G129700	3.29112	8.32769e-06
Potri.002G006400	3.28573	0.00490017
Potri.010G112200	3.26925	8.24303e-05
Potri.017G054300	3.26158	7.87315e-05
Potri.013G158500	3.25364	0.000464804
Potri.014G136800	3.25235	0.000271706
Potri.011G039100	3.25178	3.33101e-05
Potri.003G194700	3.24957	0.00676989
Potri.018G139900	3.24951	0.000460475
Potri.012G044300	3.24842	0.000110749
Potri.018G142800	3.24556	0.000500846
Potri.018G149900	3.22271	0.00603186
Potri.006G042100	3.21816	0.00212775
Potri.015G026300	3.2173	0.00772982
Potri.011G072300	3.21124	0.00676652
Potri.011G058400	3.20438	2.66626e-05
Potri.002G085900	3.20168	0.00202735
Potri.T025900	3.20155	0.00158954
Potri.003G181300	3.19118	0.00685343
Potri.001G226300	3.18413	0.00137263
Potri.010G057000	3.18089	3.81101e-05
Potri.006G105400	3.17441	5.9e-05
Potri.013G135200	3.16688	0.00380808
Potri.010G002500	3.16656	0.000156615
Potri.005G113600	3.16036	0.00740406
Potri.001G239500	3.15063	0.00115733
Potri.010G187800	3.1503	0.000365718
Potri.006G172800	3.14913	1.06889e-05
Potri.016G117800	3.14904	0.000133565
Potri.018G108000	3.14887	9.2128e-05
Potri.001G362200	3.1434	5.91741e-05
Potri.002G216400	3.14089	0.00145972
Potri.001G150600	3.13722	0.00388504
Potri.004G207600	3.12838	0.000585859
Potri.015G077300	3.12301	0.00331777
Potri.T002000	3.10558	0.000904781
Potri.005G222800	3.10213	6.82643e-05
Potri.001G254800	3.10024	0.00619513
Potri.016G114800	3.09335	0.000220136
Potri.T048300	3.09082	0.000580261
Potri.002G066600	3.08306	0.000670645
Potri.008G109200	3.08059	0.00536953
Potri.015G070200	3.07999	0.00129026
Potri.003G106700	3.07531	0.000899324
Potri.019G065500	3.06926	0.00011163
Potri.014G059600	3.06766	0.00027684
Potri.004G083300	3.0654	0.00143605
Potri.017G029000	3.05287	0.00136639
Potri.019G018800	3.03908	0.00877352
Potri.006G189100	3.03768	0.000270888
Potri.004G145800	3.03396	0.000529007
Potri.018G019300	3.02556	0.000648058
Potri.015G034700	3.02418	0.0016758
Potri.006G171800	3.02373	6.40882e-05
Potri.014G014100	3.02292	0.000581798
Potri.006G029900	3.02181	0.00830411
Potri.001G283400	3.02096	0.00502205
Potri.005G119800	3.02021	0.00591811
Potri.018G090400	3.01375	9.7373e-05
Potri.T057900	3.01125	0.000585167
Potri.010G085400	3.01057	0.00387977
Potri.014G125600	3.00891	0.000310262
Potri.002G247100	3.00747	0.000250307
Potri.003G161100	3.00543	0.00106086
Potri.018G139700	3.0033	0.000247922
Potri.018G101500	2.99499	0.000144552
Potri.002G120600	2.99187	0.00143037
Potri.011G139400	2.97792	0.00346857
Potri.009G066600	2.97166	0.000410931
Potri.004G200400	2.95903	0.00124841
Potri.008G127600	2.9589	0.00184117
Potri.001G236100	2.95326	0.00508241
Potri.016G109400	2.94961	0.00569003
Potri.002G139800	2.94803	0.000291437
Potri.009G037300	2.94469	0.00872631
Potri.004G134300	2.93999	0.00155596
Potri.011G126900	2.93198	0.00129465
Potri.T013900	2.93082	0.00158724
Potri.016G104500	2.92004	0.000434584
Potri.005G077000	2.91765	0.00362825
Potri.008G039000	2.91539	4.96517e-05
Potri.008G091200	2.91205	0.000529198
Potri.T136600	2.91169	0.00212922
Potri.004G007000	2.90896	0.00871041
Potri.006G277400	2.90745	0.00113781
Potri.013G021800	2.90729	0.00156578
Potri.003G103900	2.9003	0.00136042
Potri.004G148900	2.89519	0.000901783
Potri.T165700	2.89287	0.00530099
Potri.018G128200	2.88815	0.000321289
Potri.006G174300	2.88498	0.000324682
Potri.002G031600	2.88408	0.000145312
Potri.019G097300	2.88332	0.00322108
Potri.015G117100	2.88257	0.00622893
Potri.018G108600	2.87752	0.000386392
Potri.014G093700	2.86228	0.000226421
Potri.009G103800	2.86131	0.00386827
Potri.008G142600	2.85121	0.00475281
Potri.015G034000	2.8405	0.000159114
Potri.005G110900	2.83674	0.00340402
Potri.002G170900	2.83392	0.00298904
Potri.014G025700	2.83231	0.000829718
Potri.004G088200	2.8311	0.000362006
Potri.003G192400	2.83102	0.00892339
Potri.019G031500	2.83079	0.00122085
Potri.015G058100	2.81623	0.00668611
Potri.004G061300	2.81115	0.00152142
Potri.006G174600	2.80938	0.00751908
Potri.015G078900	2.80788	0.00030227
Potri.004G213300	2.80268	0.000496248
Potri.006G167200	2.80141	0.00134846
Potri.014G195100	2.80066	0.000778918
Potri.001G147600	2.79624	0.0015548
Potri.005G067300	2.79379	0.000230651
Potri.004G148600	2.78984	0.00165631
Potri.006G133000	2.78586	0.00649347
Potri.004G188300	2.77739	0.00443456
Potri.013G027300	2.77476	0.000775966
Potri.006G174100	2.77275	0.000364328
Potri.003G032800	2.76969	0.00290405
Potri.008G110700	2.76476	0.00132068
Potri.013G013000	2.76208	0.00127799
Potri.005G020100	2.75981	0.00612959
Potri.010G228000	2.75951	0.00242867
Potri.002G260800	2.75936	0.00126656
Potri.012G052500	2.7483	0.00771523
Potri.019G133400	2.74748	0.00181638
Potri.011G162400	2.74746	0.00311768
Potri.011G009700	2.74603	0.00389859
Potri.011G090100	2.74568	0.00601498
Potri.007G014700	2.74449	0.00508157
Potri.018G138900	2.73728	0.00931333
Potri.015G042000	2.72759	0.00139418
Potri.006G172900	2.72439	0.00103267
Potri.005G084200	2.71691	0.00586719
Potri.013G115000	2.70983	0.00338274
Potri.003G026300	2.70922	0.00801444
Potri.013G043600	2.70428	0.00326394
Potri.002G031900	2.70425	0.00111294
Potri.014G095500	2.70414	0.00507738
Potri.011G093200	2.70321	0.0055386
Potri.018G013500	2.70024	0.00115733
Potri.012G145800	2.68267	0.000762853
Potri.004G183500	2.67063	0.00852291
Potri.004G007700	2.66939	0.00750113
Potri.008G185600	2.66397	0.000439232
Potri.009G063100	2.65548	0.00348014
Potri.005G022000	2.64949	0.00741546
Potri.017G146200	2.64798	0.00619513
Potri.009G078900	2.64042	0.00674652
Potri.005G066200	2.63434	0.00780443
Potri.004G113400	2.62756	0.00263463
Potri.014G109900	2.62753	0.00110982
Potri.017G009600	2.62496	0.000834475
Potri.007G129700	2.62341	0.000769139
Potri.010G006600	2.62268	0.0026298
Potri.008G049600	2.62211	0.00138007
Potri.005G064000	2.61161	0.00386447
Potri.001G156300	2.60788	0.00164678
Potri.010G188000	2.60604	0.00867119
Potri.017G013700	2.60035	0.000829718
Potri.006G170300	2.59861	0.00657639
Potri.003G181400	2.59814	0.00532426
Potri.006G174700	2.58206	0.000762853
Potri.006G100500	2.57239	0.00300978
Potri.001G386500	2.57222	0.00184117
Potri.006G100600	2.5703	0.00482312
Potri.013G065000	2.56235	0.00546381
Potri.006G061200	2.54483	0.00332427
Potri.008G036800	2.53186	0.00336858
Potri.014G184200	2.52481	0.00442714
Potri.010G205200	2.52043	0.00374185
Potri.007G051500	2.50814	0.00494053
Potri.006G172700	2.5078	0.00500531
Potri.009G137400	2.496	0.00299971
Potri.006G231100	2.49443	0.00741296
Potri.017G115800	2.48513	0.00532226
Potri.007G112700	2.48074	0.00687004
Potri.004G106400	2.47625	0.00718925
Potri.002G129100	2.47232	0.00212269
Potri.014G070400	2.47222	0.00368326
Potri.T029000	2.47079	0.00660128
Potri.T013300	2.46535	0.00364473
Potri.009G056700	2.46485	0.00735344
Potri.010G231200	2.45478	0.005699
Potri.011G033000	2.45348	0.00494967
Potri.003G167800	2.44063	0.00186026
Potri.015G105300	2.43814	0.00261048
Potri.012G107100	2.43753	0.00338604
Potri.002G171500	2.42469	0.00491901
Potri.010G183900	2.41344	0.00339294
Potri.007G067900	2.41311	0.0030884
Potri.004G070700	2.41302	0.00774971
Potri.010G121000	2.41072	0.00188281
Potri.004G047700	2.39516	0.00432223
Potri.013G021900	2.39043	0.00652809
Potri.001G156700	2.38698	0.00348378
Potri.004G123800	2.38474	0.00553091
Potri.003G104000	2.38007	0.0018865
Potri.003G104500	2.36213	0.00920448
Potri.005G221300	2.35567	0.00482585
Potri.003G108200	2.35281	0.00838329
Potri.006G142800	2.34153	0.00535931
Potri.012G002200	2.33561	0.00456648
Potri.010G120900	2.3238	0.00504583
Potri.018G147700	2.31725	0.0079054
Potri.002G255400	2.3086	0.00976625
Potri.012G124400	2.30586	0.00467391
Potri.002G240000	2.29401	0.00972999
Potri.002G145000	2.28797	0.00468025
Potri.018G151600	2.24829	0.00907623
Potri.019G061400	2.21635	0.00860753
Potri.008G150200	2.21253	0.00928079
Potri.001G021600	2.20746	0.00611332
Potri.014G079400	0.448967	0.00920448
Potri.001G400400	0.448776	0.00830438
Potri.008G085000	0.445937	0.0088312
Potri.008G034800	0.441496	0.00658921
Potri.007G028900	0.432527	0.00792878
Potri.008G133700	0.431254	0.00545856
Potri.001G253000	0.430396	0.00715048
Potri.011G058900	0.429152	0.00422388
Potri.003G053400	0.42829	0.00367626
Potri.001G175200	0.425434	0.00675652
Potri.013G042300	0.424647	0.00693567
Potri.003G165500	0.42444	0.00977818
Potri.014G131300	0.422616	0.00674652
Potri.006G094300	0.419698	0.00690889
Potri.004G035800	0.419198	0.00464961
Potri.003G077000	0.419132	0.00379719
Potri.002G113000	0.419117	0.00923967
Potri.007G146400	0.417014	0.00269832
Potri.001G115600	0.416595	0.00652634
Potri.012G047100	0.416049	0.003986
Potri.010G156900	0.415318	0.00885841
Potri.005G004400	0.414544	0.00491486
Potri.014G138400	0.414087	0.00891347
Potri.004G201400	0.413564	0.00390906
Potri.001G119000	0.412672	0.00654576
Potri.010G001600	0.408672	0.00408208
Potri.009G054800	0.408354	0.00546383
Potri.014G121900	0.405137	0.00869013
Potri.013G070100	0.405022	0.00487794
Potri.014G176000	0.404627	0.00357719
Potri.001G182100	0.403916	0.00249983
Potri.009G088100	0.40375	0.00586742
Potri.006G153000	0.403072	0.00748397
Potri.008G119600	0.398597	0.00724884
Potri.019G069500	0.396859	0.00927079
Potri.002G074400	0.396378	0.00212982
Potri.014G071000	0.394327	0.00494315
Potri.010G224800	0.391736	0.0091142
Potri.006G197000	0.391313	0.00707299
Potri.006G250200	0.391027	0.0044151
Potri.002G088000	0.387374	0.00775033
Potri.010G223200	0.384878	0.00135347
Potri.012G138900	0.383863	0.0092758
Potri.004G108600	0.383658	0.00907623
Potri.007G043800	0.383494	0.00445285
Potri.004G094100	0.380641	0.00483787
Potri.010G102300	0.37987	0.000763547
Potri.010G041100	0.379043	0.00371884
Potri.006G188400	0.378126	0.00855216
Potri.T093800	0.378112	0.00702092
Potri.005G100700	0.377146	0.000697404
Potri.005G190500	0.376574	0.000898814
Potri.004G158300	0.376403	0.000722685
Potri.002G256900	0.376294	0.00629556
Potri.005G037900	0.373609	0.00270428
Potri.012G006000	0.373532	0.0021023
Potri.T124000	0.373422	0.00966796
Potri.008G123500	0.372979	0.00601502
Potri.016G084100	0.372553	0.00199176
Potri.006G212800	0.372483	0.00578989
Potri.005G004100	0.371207	0.00126754
Potri.006G179300	0.370994	0.00529137
Potri.001G258100	0.368737	0.00490885
Potri.014G146100	0.367636	0.00308349
Potri.003G132200	0.366737	0.00419113
Potri.016G000500	0.366516	0.00969275
Potri.008G171000	0.365594	0.00569003
Potri.001G396100	0.363697	0.00368139
Potri.005G132200	0.362661	0.00083257
Potri.003G066300	0.36183	0.00503858
Potri.014G118200	0.360943	0.000778863
Potri.001G223800	0.36093	0.00687004
Potri.019G127900	0.360266	0.000215235
Potri.012G078400	0.360227	0.00046007
Potri.T017200	0.357909	0.00176249
Potri.019G112600	0.356767	0.00219396
Potri.006G178900	0.349019	0.00463024
Potri.008G175100	0.345242	0.00567436
Potri.008G127200	0.343736	0.00183726
Potri.018G008300	0.34349	0.00200333
Potri.011G037400	0.341351	0.00316885
Potri.002G182300	0.340227	0.00197675
Potri.003G152900	0.339285	0.00224239
Potri.003G165600	0.339253	0.00124773
Potri.001G094600	0.338276	0.00935881
Potri.016G025800	0.335312	0.00246646
Potri.005G139200	0.334612	0.00106842
Potri.014G009700	0.333845	0.0012335
Potri.002G203400	0.332607	0.00031293
Potri.005G133700	0.332304	0.000151201
Potri.008G159300	0.33211	0.00320082
Potri.016G099200	0.331086	0.00352205
Potri.008G155100	0.330564	0.000675998
Potri.011G162500	0.330321	0.000151135
Potri.003G156600	0.328375	3.46854e-05
Potri.017G131000	0.328304	0.00338604
Potri.001G316300	0.328054	0.00207731
Potri.002G248600	0.327742	2.40091e-05
Potri.003G165400	0.32673	0.00055052
Potri.001G062500	0.325793	0.00050817
Potri.006G200600	0.323706	0.0002256
Potri.011G004000	0.323594	0.000328371
Potri.011G037300	0.323342	0.000826341
Potri.018G023500	0.323004	6.4055e-05
Potri.001G027000	0.315134	0.00624678
Potri.001G222800	0.311934	0.00921115
Potri.001G408500	0.310073	4.59821e-05
Potri.009G036300	0.309341	0.00111684
Potri.002G219600	0.309026	0.00859951
Potri.003G165700	0.306071	7.635e-05
Potri.014G127700	0.305065	0.00351919
Potri.018G084400	0.303568	0.00046179
Potri.001G224000	0.303046	0.00338604
Potri.002G155300	0.302657	0.00359026
Potri.012G038800	0.301416	1.63279e-05
Potri.008G057400	0.300999	0.00930805
Potri.015G104400	0.29709	0.00873792
Potri.008G179300	0.296015	0.000470152
Potri.014G039800	0.295617	9.461e-05
Potri.010G177300	0.290024	1.23859e-05
Potri.006G204200	0.288748	0.000430703
Potri.006G063600	0.286832	1.77674e-06
Potri.004G220900	0.286127	0.00232284
Potri.T147500	0.276133	0.00207486
Potri.009G033500	0.272628	0.00806639
Potri.001G029700	0.272592	4.29199e-05
Potri.001G070400	0.268283	0.000202303
Potri.008G118800	0.266439	0.00462564
Potri.001G112600	0.263518	8.37401e-05
Potri.004G051800	0.263301	6.93801e-07
Potri.005G202300	0.262855	1.1044e-05
Potri.014G039000	0.261229	0.000105087
Potri.018G025500	0.259486	1.12231e-05
Potri.008G066700	0.259281	0.00629556
Potri.014G005200	0.258426	2.06589e-05
Potri.004G101000	0.256568	0.000674234
Potri.005G195700	0.254565	8.44083e-06
Potri.005G051900	0.254106	0.000313543
Potri.012G129400	0.253627	1.19486e-06
Potri.001G223700	0.251971	0.00219138
Potri.T148100	0.249125	0.0038765
Potri.002G155500	0.248353	0.000109253
Potri.010G057900	0.24794	4.48237e-06
Potri.011G035200	0.24655	0.00955855
Potri.008G072300	0.246287	0.00275856
Potri.001G223600	0.245276	0.001648
Potri.017G113900	0.241661	5.08421e-06
Potri.003G059700	0.234849	9.82899e-05
Potri.008G145000	0.233946	0.000666332
Potri.003G130700	0.231009	2.62108e-05
Potri.006G015200	0.226703	0.00298904
Potri.001G421700	0.226477	1.92183e-05
Potri.002G018200	0.222892	6.8242e-07
Potri.T114800	0.220766	0.00280125
Potri.003G160400	0.211666	0.000234419
Potri.004G049200	0.201358	0.000867027
Potri.T181500	0.188968	1.36433e-06
Potri.012G052200	0.18707	0.000977957
Potri.001G461700	0.186277	0.00015549
Potri.001G010600	0.185237	2.11641e-07
Potri.008G057600	0.17931	4.46568e-06
Potri.006G044200	0.165955	3.16666e-05
Potri.007G037400	0.164577	0.0016261
Potri.014G040500	0.162945	1.00766e-08
Potri.001G461900	0.153636	0.000151201
Potri.011G095600	0.151307	3.22591e-07
Potri.003G214900	0.150495	5.06194e-09
Potri.001G212300	0.150408	0.00248627
Potri.002G155400	0.149195	4.30397e-09
Potri.006G001800	0.145701	0.00319187
Potri.006G165800	0.137781	0.0075292
Potri.001G255100	0.130619	1.88202e-05
Potri.001G011200	0.130417	8.96568e-08
Potri.003G074600	0.129376	0.00423375
Potri.003G207300	0.0697902	0.00396294
Potri.012G050200	0.0607223	1.10556e-07
Potri.005G130600	0.0555893	0.0095357
Potri.001G461500	0.0552835	4.14373e-08

## Sheet: Supplemental Dataset S4
Supplemental Dataset S4. Differentially expressed genes (DEGs) in protoplasts overexpressing PtrMYB092.			DEGs (fold change > 2 or < 0.8 , False Discovery Rate (FDR) < 0.05), Gene IDs correspond to P. trichocarpa genome version 3.0.
Gene IDs	Fold Change	FDR
Potri.001G118800	2692.66	1.71133e-91
Potri.016G034800	2184.29	4.0091e-11
Potri.001G447500	1917.09	1.78174e-06
Potri.001G096900	1596.96	7.63209e-59
Potri.007G113700	1056.52	1.73556e-25
Potri.004G019400	1030.52	6.28193e-22
Potri.001G447400	934.349	2.69921e-06
Potri.003G174300	785.45	6.96382e-18
Potri.012G068700	705.694	9.54849e-45
Potri.008G073700	680.261	1.46374e-75
Potri.004G019300	646.653	1.05214e-15
Potri.003G066400	642.584	1.45667e-14
Potri.010G183600	622.597	1.80738e-54
Potri.010G085200	590.023	8.16125e-72
Potri.017G017600	565.704	5.51144e-16
Potri.009G005400	539.133	8.95781e-14
Potri.001G084200	481.111	9.17066e-15
Potri.002G164900	380.854	7.93019e-11
Potri.010G156600	347.186	2.23918e-11
Potri.002G154900	338.567	2.18796e-33
Potri.007G007000	299.67	6.09142e-07
Potri.014G002400	276.228	4.33094e-10
Potri.008G073800	259.411	6.38947e-64
Potri.010G103600	237.987	1.84734e-22
Potri.014G117200	237.607	6.92477e-08
Potri.004G058900	224.596	1.38862e-54
Potri.012G131600	218.305	3.73133e-38
Potri.006G018100	202.704	2.5034e-05
Potri.015G046800	198.351	0.000681977
Potri.014G178800	195.36	3.14235e-06
Potri.001G245900	193.166	5.13941e-06
Potri.016G010900	181.849	5.83209e-05
Potri.008G129000	176.855	5.00256e-07
Potri.006G200000	173.733	0.000199328
Potri.009G097400	167.91	1.08287e-25
Potri.011G138900	162.781	1.98923e-06
Potri.006G169700	157.569	2.61562e-42
Potri.003G150300	156.677	5.3803e-29
Potri.010G211800	153.088	2.65501e-05
Potri.013G061900	134.493	2.62111e-40
Potri.001G300000	132.453	9.15486e-05
Potri.T008700	132.076	2.97948e-13
Potri.001G161400	121.745	4.53904e-05
Potri.003G146400	119.304	1.49837e-27
Potri.019G091300	116.374	9.79287e-36
Potri.018G146200	116.131	2.12898e-15
Potri.009G128500	115.227	0.000175935
Potri.005G059300	114.576	7.99842e-05
Potri.015G100800	113.427	8.37131e-31
Potri.005G199300	110.472	0.000474154
Potri.008G128500	109.105	4.18007e-15
Potri.018G146100	108.692	7.74749e-20
Potri.018G094200	103.925	1.96487e-10
Potri.010G079400	98.4596	3.66319e-34
Potri.004G053500	97.7018	8.72729e-19
Potri.006G208100	94.054	0.000693107
Potri.001G158500	94.054	0.000693107
Potri.007G075200	93.6611	0.000377803
Potri.004G198300	91.6957	0.00191452
Potri.012G016200	90.5696	0.00367529
Potri.003G114100	89.2826	7.74749e-20
Potri.010G174200	87.2677	0.00304018
Potri.014G035000	84.8489	0.00166127
Potri.T064700	84.6066	8.12224e-14
Potri.008G038200	79.5039	5.14485e-12
Potri.004G019500	79.3912	8.42792e-47
Potri.011G112100	77.0038	1.66057e-16
Potri.001G347200	76.3341	0.0056566
Potri.011G004700	76.0468	4.99167e-38
Potri.016G085900	75.436	2.50323e-14
Potri.006G169600	74.6457	2.79433e-17
Potri.019G021400	74.2236	0.00341241
Potri.T011400	71.3938	5.40192e-31
Potri.008G030200	71.3198	1.0496e-19
Potri.004G053800	70.4003	6.80671e-11
Potri.010G079300	70.2574	4.77306e-37
Potri.002G264000	69.898	0.00630025
Potri.006G178200	69.2863	3.47332e-09
Potri.005G242800	69.2531	0.00644451
Potri.005G162800	67.7375	7.19697e-21
Potri.010G130600	67.2914	3.57879e-09
Potri.008G098900	65.6948	0.00720512
Potri.006G018000	63.7207	3.68702e-18
Potri.007G050500	62.4494	1.29015e-10
Potri.019G057800	61.6378	2.03753e-40
Potri.016G098500	61.278	0.0080993
Potri.004G019700	60.7966	3.68166e-37
Potri.008G160000	59.0512	1.30533e-17
Potri.003G169000	57.3132	4.75606e-35
Potri.018G095900	52.2384	3.08906e-19
Potri.007G114400	51.2872	1.59352e-05
Potri.012G009900	51.0418	1.32755e-13
Potri.010G123200	50.7534	4.44189e-27
Potri.017G085000	49.9054	2.03388e-11
Potri.T009600	49.5735	5.34998e-06
Potri.013G073600	46.9545	4.56647e-16
Potri.002G253700	46.6581	1.11328e-08
Potri.018G124800	46.566	1.35896e-20
Potri.010G224200	45.2936	2.79867e-08
Potri.001G353400	44.1783	9.19002e-08
Potri.010G224100	43.3848	3.25003e-07
Potri.006G046900	43.2977	1.0215e-18
Potri.001G470000	42.6441	1.48829e-21
Potri.014G181600	40.8666	9.26695e-15
Potri.016G023500	40.8479	5.04139e-16
Potri.004G067100	40.8432	1.52898e-18
Potri.001G452200	40.7473	1.53801e-09
Potri.006G219300	40.2875	1.66606e-16
Potri.014G085800	40.2061	1.02819e-07
Potri.004G138000	40.1257	2.79553e-16
Potri.013G073300	39.9728	6.06285e-17
Potri.005G033500	38.9929	1.3712e-07
Potri.016G049200	38.8495	1.2864e-08
Potri.009G070100	37.7739	1.79162e-17
Potri.005G043300	36.5312	2.00435e-37
Potri.002G149300	36.3669	9.24768e-06
Potri.013G073500	36.1429	7.612e-16
Potri.016G111000	35.2925	6.88085e-06
Potri.019G071200	34.7065	3.51182e-18
Potri.006G027000	34.6447	1.27057e-07
Potri.007G093900	34.3799	1.45336e-16
Potri.T156000	34.3563	1.09155e-05
Potri.009G134700	33.8637	4.74282e-14
Potri.010G113800	33.7569	8.1316e-16
Potri.003G049600	33.7163	2.24433e-22
Potri.017G137300	33.4861	1.08322e-21
Potri.001G447300	33.2192	0.0058938
Potri.006G035300	32.6771	9.43577e-13
Potri.014G167900	32.5428	1.70941e-06
Potri.016G110900	32.455	5.24409e-09
Potri.009G134000	32.4458	2.24014e-09
Potri.010G042900	32.3162	7.95213e-31
Potri.017G098700	32.0201	0.000204388
Potri.001G133200	31.6986	2.43824e-06
Potri.009G155000	31.3458	4.59067e-15
Potri.012G007600	30.4144	1.58605e-31
Potri.014G049600	29.8743	1.25978e-10
Potri.017G138800	29.8015	8.91803e-33
Potri.002G082200	29.7682	5.27578e-10
Potri.002G189100	29.4759	6.5215e-06
Potri.011G167000	28.8642	3.11601e-11
Potri.004G142800	28.607	2.64288e-07
Potri.001G304800	28.2847	2.74962e-15
Potri.005G043400	28.2664	3.5407e-19
Potri.009G154900	28.04	0.000236309
Potri.014G001300	28.0119	1.34468e-06
Potri.006G064400	27.9587	3.7803e-21
Potri.004G208700	27.8167	0.00201911
Potri.001G006700	27.5453	3.05598e-28
Potri.012G121600	27.2002	9.76631e-08
Potri.003G142000	27.0513	6.55878e-21
Potri.002G192700	26.7018	0.000717816
Potri.006G170000	26.5473	0.00349299
Potri.009G003400	25.4508	3.5427e-10
Potri.001G051600	25.4316	2.41888e-08
Potri.003G100200	25.381	2.85119e-16
Potri.009G148800	25.206	8.21246e-18
Potri.001G075600	25.1335	2.73304e-15
Potri.011G108300	25.0668	7.503e-05
Potri.001G469900	24.8199	6.20177e-20
Potri.011G150100	24.7447	6.75453e-20
Potri.001G150600	24.6397	2.22937e-14
Potri.001G249700	23.8157	1.72053e-08
Potri.005G071400	23.8061	2.90243e-16
Potri.005G088700	23.6755	5.35149e-06
Potri.019G130700	23.4645	1.99308e-23
Potri.001G042900	23.4328	1.46555e-10
Potri.006G015000	23.3287	1.01769e-15
Potri.005G207600	22.9994	2.03322e-09
Potri.013G051600	22.9208	0.00751835
Potri.T180400	22.7745	7.23213e-21
Potri.002G227500	22.58	7.74749e-20
Potri.010G077800	22.5704	3.31331e-05
Potri.012G101500	22.366	2.56196e-14
Potri.015G060900	22.315	1.06158e-18
Potri.012G132900	22.3076	8.79923e-06
Potri.006G193500	22.2678	3.99277e-21
Potri.001G171500	21.7649	0.000754661
Potri.013G056400	21.5898	0.00449988
Potri.013G114000	21.2099	0.000199328
Potri.006G089800	21.0552	7.07405e-08
Potri.T168300	20.9503	9.66757e-07
Potri.006G126800	20.4893	2.75908e-13
Potri.010G193700	20.434	1.91459e-07
Potri.005G074600	19.8015	7.81971e-07
Potri.003G195000	19.6738	0.000646764
Potri.012G095000	19.6429	2.13571e-24
Potri.007G014800	19.5613	0.000118593
Potri.T058500	19.5393	7.12705e-11
Potri.009G164300	19.1232	2.89583e-11
Potri.011G117700	19.1213	1.2262e-11
Potri.003G188500	19.0235	4.85588e-17
Potri.002G101800	18.6526	9.31151e-09
Potri.012G064400	18.4653	3.44999e-12
Potri.004G033000	18.261	0.0054815
Potri.015G087600	18.2464	2.35469e-13
Potri.011G068300	18.1968	1.01038e-05
Potri.009G069100	17.9692	0.00236365
Potri.017G037000	17.965	2.45135e-09
Potri.009G155800	17.815	2.50053e-19
Potri.010G203900	17.7605	4.36435e-11
Potri.018G137800	17.653	0.00945194
Potri.005G073300	17.6526	1.91802e-20
Potri.019G0382001	17.6155	2.17069e-20
Potri.009G038600	17.4653	1.13047e-12
Potri.019G072800	17.2127	6.31092e-19
Potri.006G062200	17.207	0.0013208
Potri.005G114000	17.1635	7.72801e-26
Potri.019G038200	16.9307	4.06985e-16
Potri.008G113600	16.9199	0.000590852
Potri.004G005200	16.8116	1.07059e-05
Potri.016G125500	16.7639	5.01683e-06
Potri.001G297600	16.7616	4.85533e-21
Potri.013G102200	16.6619	8.21246e-18
Potri.010G032800	16.5893	2.29536e-05
Potri.T161200	16.5827	3.41017e-07
Potri.006G033300	16.5075	9.49865e-19
Potri.016G014500	16.4413	1.9787e-06
Potri.005G001400	16.2401	7.50773e-05
Potri.001G401900	16.209	4.9194e-08
Potri.008G069900	16.0586	1.36088e-19
Potri.T065200	15.9683	7.67931e-06
Potri.006G167200	15.9551	8.09623e-27
Potri.T137300	15.7664	0.00354245
Potri.015G003100	15.7306	3.89e-15
Potri.019G053300	15.6799	6.87341e-07
Potri.002G240200	15.5753	2.92477e-16
Potri.005G052000	15.4826	2.25187e-13
Potri.T070100	15.4082	1.52898e-18
Potri.005G084600	15.3681	3.78721e-09
Potri.T132200	15.3667	3.11023e-11
Potri.005G198200	15.253	2.96665e-13
Potri.007G132500	15.2317	1.51182e-07
Potri.004G067000	15.0857	1.41518e-13
Potri.016G083600	15.0689	0.000254258
Potri.014G119900	15.0276	5.43365e-05
Potri.013G053300	14.9549	6.19504e-05
Potri.006G129200	14.9517	1.80674e-06
Potri.016G091100	14.9453	0.000253656
Potri.013G157800	14.7871	3.46185e-06
Potri.010G253800	14.7405	4.33645e-06
Potri.014G040700	14.715	9.29864e-14
Potri.015G125100	14.681	2.12821e-19
Potri.004G030700	14.6426	1.54082e-09
Potri.009G069700	14.4443	3.70821e-16
Potri.001G275800	14.4396	1.29512e-11
Potri.001G279000	14.4182	1.64559e-06
Potri.012G093300	14.3325	8.88914e-08
Potri.005G113900	14.3279	1.11606e-24
Potri.011G166700	14.296	8.26604e-09
Potri.009G051900	14.2583	0.00524448
Potri.011G015900	14.2345	3.21743e-07
Potri.016G031100	14.1953	0.000809141
Potri.004G073800	14.0413	3.40406e-05
Potri.012G035800	13.9803	0.000259676
Potri.003G143100	13.9386	3.93532e-06
Potri.013G133400	13.917	0.00116114
Potri.017G000300	13.7802	1.90413e-15
Potri.008G181900	13.6285	2.87865e-08
Potri.016G071700	13.5703	6.95047e-12
Potri.015G027100	13.4585	8.13312e-07
Potri.002G057700	13.3965	4.15588e-07
Potri.005G099100	13.2519	1.23054e-07
Potri.001G088700	13.1824	5.5497e-19
Potri.011G015600	13.1816	0.00622873
Potri.010G228500	13.1137	4.38499e-05
Potri.004G046000	13.0921	1.12453e-08
Potri.001G284300	12.9776	0.00305279
Potri.008G201600	12.9776	6.20177e-20
Potri.015G004200	12.9462	3.21389e-08
Potri.018G000900	12.896	0.000465438
Potri.010G003800	12.8562	0.00690722
Potri.007G081000	12.7778	3.13806e-20
Potri.010G114000	12.7584	2.36101e-08
Potri.003G181400	12.6781	9.74108e-20
Potri.008G056200	12.6726	3.9327e-06
Potri.004G120600	12.6256	0.0011566
Potri.014G058200	12.5776	0.000240093
Potri.005G113700	12.4378	1.40166e-22
Potri.002G099300	12.3253	7.83326e-05
Potri.007G088400	12.3204	3.14289e-07
Potri.010G068900	12.3153	0.00162117
Potri.019G081500	12.3103	8.67811e-10
Potri.003G130100	12.2579	2.60779e-14
Potri.011G150300	12.2437	5.69196e-16
Potri.007G132600	12.2292	4.0578e-14
Potri.002G031000	12.1889	6.31959e-19
Potri.016G143900	12.1132	0.000646759
Potri.016G006200	12.0296	0.000997271
Potri.013G100500	11.9812	0.000560083
Potri.007G105400	11.943	5.95534e-16
Potri.018G101300	11.9197	1.04586e-10
Potri.T163400	11.8792	1.64865e-11
Potri.006G027500	11.8657	0.000984212
Potri.001G300200	11.8286	2.38233e-06
Potri.017G110400	11.8094	4.5678e-07
Potri.010G145800	11.746	0.000394192
Potri.010G187600	11.6837	0.00981595
Potri.012G142300	11.6596	3.56441e-07
Potri.004G083900	11.6424	8.54877e-13
Potri.013G157900	11.6123	0.000142538
Potri.010G035500	11.5625	1.86874e-13
Potri.004G037000	11.517	0.000639885
Potri.001G045500	11.4873	4.33555e-07
Potri.010G011700	11.4721	1.14107e-09
Potri.T079800	11.393	3.20923e-08
Potri.004G191000	11.3634	0.00385501
Potri.003G176700	11.3048	2.45135e-09
Potri.003G164200	11.2884	4.82601e-07
Potri.002G229400	11.2209	0.00124376
Potri.008G180400	11.207	0.00035081
Potri.016G132900	11.1708	0.000392068
Potri.015G017500	11.1394	6.74693e-17
Potri.013G039400	11.0221	5.02122e-18
Potri.001G027900	11.021	0.00301908
Potri.014G073000	11.0193	2.65511e-16
Potri.003G022900	10.9577	2.16829e-07
Potri.011G108200	10.8033	1.84902e-05
Potri.019G078400	10.7745	1.71732e-07
Potri.004G005400	10.7459	5.48625e-05
Potri.008G038100	10.7183	0.000139786
Potri.007G122800	10.6576	2.3709e-11
Potri.013G037900	10.6522	2.36101e-08
Potri.008G156600	10.5918	1.2537e-09
Potri.004G013400	10.4328	5.94073e-09
Potri.002G189000	10.4155	2.17719e-09
Potri.002G239100	10.3801	0.000870843
Potri.002G189200	10.3716	3.09227e-09
Potri.015G121300	10.3173	0.000535205
Potri.001G262200	10.3043	0.00209941
Potri.018G149300	10.2998	4.93609e-09
Potri.002G216400	10.29	8.69945e-15
Potri.004G143200	10.2835	0.00566406
Potri.004G168000	10.253	5.93449e-19
Potri.008G151300	10.236	0.00747402
Potri.002G146400	10.205	2.06743e-12
Potri.013G033500	10.1279	9.93132e-05
Potri.009G025100	10.048	5.50053e-07
Potri.016G108100	10.0435	0.00409083
Potri.013G013800	10.03	0.00107379
Potri.016G097400	9.93414	1.37364e-08
Potri.010G083000	9.86112	0.00193196
Potri.003G222600	9.82229	5.92197e-08
Potri.003G080100	9.73707	2.38173e-19
Potri.001G263400	9.70835	1.55339e-08
Potri.009G157200	9.70471	2.57491e-05
Potri.001G184100	9.686	0.000102462
Potri.001G187400	9.63911	0.00272989
Potri.001G261900	9.56043	3.15085e-07
Potri.011G105000	9.52073	2.58105e-09
Potri.007G067600	9.47007	1.7614e-10
Potri.016G043400	9.45085	1.05825e-17
Potri.001G032600	9.44849	1.03203e-12
Potri.T033100	9.38958	0.00339769
Potri.008G035900	9.389	0.00687152
Potri.006G219400	9.34927	2.6115e-07
Potri.001G142500	9.33962	4.72186e-14
Potri.008G116900	9.33727	3.10672e-08
Potri.019G033900	9.32509	3.553e-07
Potri.008G165900	9.31215	0.00521763
Potri.T111000	9.30952	8.17916e-15
Potri.015G068200	9.30288	2.67256e-05
Potri.013G106400	9.28571	0.00497696
Potri.003G085000	9.28404	2.49371e-05
Potri.009G026000	9.22736	8.13219e-09
Potri.014G070800	9.22176	0.00154218
Potri.001G320400	9.21518	9.55897e-07
Potri.001G448000	9.17671	0.000156692
Potri.010G234100	9.16074	0.00923439
Potri.002G207800	9.1564	7.03853e-14
Potri.001G153800	9.03285	3.70511e-09
Potri.009G070400	9.01883	2.03589e-06
Potri.011G030600	8.99633	3.18313e-17
Potri.006G205200	8.97957	1.33446e-06
Potri.014G122900	8.94551	0.00628165
Potri.018G152100	8.93427	0.00251448
Potri.001G240300	8.86316	1.15584e-08
Potri.013G061800	8.83786	1.38945e-05
Potri.005G147900	8.79513	9.55997e-05
Potri.005G051700	8.7668	0.00202015
Potri.008G058000	8.73717	6.91184e-09
Potri.T120000	8.7054	0.00018562
Potri.004G046100	8.69502	0.00977557
Potri.001G086000	8.69418	1.49131e-08
Potri.010G221600	8.67342	9.97733e-15
Potri.008G009500	8.66232	1.43274e-07
Potri.014G021400	8.6601	0.000144583
Potri.007G060500	8.65173	0.00100362
Potri.003G219900	8.64822	1.35734e-07
Potri.005G168400	8.62188	4.6856e-10
Potri.001G107000	8.6004	6.84631e-06
Potri.017G131300	8.58546	0.000575208
Potri.015G081000	8.57358	0.00054623
Potri.015G091200	8.56048	6.44509e-05
Potri.008G188800	8.50792	0.00632878
Potri.016G046700	8.5068	2.23174e-06
Potri.015G114400	8.48974	4.21866e-11
Potri.013G067300	8.48453	1.10805e-09
Potri.011G119400	8.47283	4.78679e-09
Potri.004G005300	8.46671	4.43662e-08
Potri.005G150800	8.46566	1.92218e-05
Potri.014G120300	8.46384	6.82575e-13
Potri.014G043200	8.43451	0.00826375
Potri.005G141600	8.42496	1.23453e-06
Potri.016G074500	8.36156	0.00035081
Potri.001G097600	8.3602	5.28958e-07
Potri.008G190500	8.34411	6.93566e-13
Potri.T155200	8.33312	1.55509e-06
Potri.016G093600	8.32771	1.26186e-08
Potri.001G003300	8.25854	0.00122957
Potri.T180700	8.23069	6.11173e-11
Potri.008G040700	8.16503	4.41553e-09
Potri.001G286800	8.09663	3.76963e-07
Potri.011G126800	8.0546	1.14756e-07
Potri.012G039400	8.03157	0.000642701
Potri.013G054100	7.97251	9.84511e-07
Potri.013G051700	7.9613	0.00266303
Potri.010G137000	7.85788	7.35518e-11
Potri.006G193300	7.85046	8.34264e-07
Potri.001G141800	7.84055	0.000378412
Potri.005G052200	7.83572	4.92443e-06
Potri.001G402900	7.78343	0.00312733
Potri.019G031500	7.7592	2.50143e-13
Potri.009G039500	7.64833	7.79344e-07
Potri.015G027500	7.63681	2.75262e-06
Potri.002G093300	7.59817	4.17689e-12
Potri.011G030700	7.586	1.8444e-12
Potri.009G099800	7.55655	6.40038e-14
Potri.010G042700	7.54732	9.39867e-05
Potri.014G114700	7.54356	1.6599e-10
Potri.001G068100	7.47926	4.5697e-05
Potri.002G128500	7.47271	1.36879e-08
Potri.017G088800	7.45898	0.000845695
Potri.006G202100	7.4537	0.000143895
Potri.005G061500	7.37086	0.00172706
Potri.013G004100	7.35472	2.62476e-13
Potri.005G257800	7.35011	1.85767e-10
Potri.015G026900	7.31326	1.32561e-08
Potri.015G034700	7.28792	7.28467e-14
Potri.003G199600	7.26861	0.000903988
Potri.016G094400	7.25956	0.0010587
Potri.001G098300	7.14763	4.25996e-13
Potri.012G071600	7.1139	7.05311e-13
Potri.016G088700	7.07986	1.1132e-05
Potri.003G145500	6.99767	3.85736e-09
Potri.017G095400	6.98025	3.90601e-06
Potri.001G114400	6.96392	0.000370664
Potri.001G046400	6.86532	0.00015542
Potri.002G081800	6.84501	0.000189678
Potri.005G208800	6.81923	7.163e-05
Potri.002G199600	6.75966	4.53263e-09
Potri.004G159300	6.74676	1.31116e-09
Potri.002G071800	6.71132	1.58039e-05
Potri.008G111000	6.7048	0.000212419
Potri.004G161400	6.68235	0.000469407
Potri.009G158100	6.66192	0.00391962
Potri.007G134500	6.65907	0.000340526
Potri.009G127800	6.60721	7.14069e-06
Potri.006G2293001	6.58612	1.25167e-05
Potri.007G038700	6.58155	0.000667318
Potri.006G173600	6.57575	1.33446e-06
Potri.018G075000	6.56174	0.00940562
Potri.009G104700	6.55673	7.28324e-06
Potri.001G261000	6.54669	0.00089342
Potri.009G011100	6.54336	0.00231013
Potri.005G012000	6.5027	0.000646764
Potri.014G068300	6.47434	2.53787e-10
Potri.019G051200	6.46696	4.04605e-06
Potri.017G126500	6.46162	1.04035e-10
Potri.014G059500	6.46017	0.00466762
Potri.013G150500	6.44078	9.60313e-06
Potri.011G116100	6.42395	1.01731e-05
Potri.005G110900	6.42011	3.86252e-11
Potri.014G025500	6.40703	0.00330882
Potri.018G127000	6.38237	0.00118203
Potri.007G001900	6.36198	1.26097e-06
Potri.018G041100	6.35535	2.26002e-10
Potri.009G150000	6.34366	0.000424506
Potri.002G099200	6.31022	4.43242e-13
Potri.008G189700	6.30845	0.0002616
Potri.001G018700	6.28969	0.00271316
Potri.001G036900	6.28377	4.07931e-06
Potri.006G182400	6.27882	4.02022e-07
Potri.011G141000	6.2519	9.07694e-07
Potri.005G249600	6.21668	7.61793e-06
Potri.012G124000	6.20081	5.01683e-06
Potri.015G027200	6.18363	0.00215388
Potri.T148800	6.1519	0.000903988
Potri.015G067800	6.14452	3.74705e-05
Potri.019G077400	6.12851	5.03655e-09
Potri.012G052500	6.11646	6.07906e-10
Potri.005G062300	6.10983	2.58107e-05
Potri.002G120600	6.09193	1.04249e-07
Potri.006G040000	6.07656	4.96672e-06
Potri.018G024400	6.07623	5.87662e-07
Potri.010G196900	6.02916	0.00405671
Potri.002G251700	6.01719	3.25003e-07
Potri.009G140500	5.99811	5.74929e-05
Potri.009G072900	5.98031	1.23794e-08
Potri.001G281900	5.97306	9.3948e-06
Potri.012G023800	5.94928	0.000733536
Potri.001G067700	5.94349	8.65874e-07
Potri.009G103800	5.93937	1.75397e-09
Potri.017G059400	5.92811	0.00025315
Potri.005G117500	5.91712	0.00328497
Potri.010G125000	5.90991	0.000850007
Potri.003G110800	5.89495	0.00105031
Potri.008G082700	5.89491	0.000590759
Potri.002G214100	5.88455	0.000110337
Potri.002G020200	5.85539	1.00044e-05
Potri.006G252100	5.83528	6.86449e-09
Potri.006G013200	5.83021	0.00749172
Potri.010G107100	5.81451	1.65043e-05
Potri.013G003600	5.80134	0.00785002
Potri.011G126300	5.79486	6.63273e-06
Potri.006G181700	5.75081	0.000315659
Potri.005G063600	5.74436	4.08258e-09
Potri.004G208600	5.73382	2.05928e-06
Potri.007G003000	5.72838	1.88968e-05
Potri.001G241300	5.72511	0.00200831
Potri.007G045800	5.72346	7.68665e-07
Potri.004G180900	5.71227	0.00151936
Potri.002G206800	5.71068	5.98816e-07
Potri.018G091400	5.69427	1.5149e-11
Potri.011G068800	5.67846	1.92241e-06
Potri.002G193900	5.67467	5.32692e-07
Potri.010G121200	5.66693	0.0063374
Potri.008G024900	5.62909	0.000312812
Potri.005G105400	5.62785	1.07721e-06
Potri.006G054900	5.62425	0.00969462
Potri.015G116900	5.61564	1.30842e-10
Potri.006G123200	5.60829	4.58287e-12
Potri.002G004400	5.58943	0.00311583
Potri.010G037700	5.5706	0.00107379
Potri.013G108400	5.55646	3.08173e-08
Potri.018G074500	5.53593	0.000374103
Potri.012G096800	5.53424	8.03592e-05
Potri.017G117300	5.52417	0.00311315
Potri.009G078800	5.50956	0.00089741
Potri.001G213600	5.47969	1.25103e-07
Potri.005G026200	5.45638	5.39709e-06
Potri.016G110600	5.45594	0.000130138
Potri.006G229300	5.44922	8.24549e-08
Potri.019G084700	5.43567	0.000205316
Potri.007G147300	5.41302	1.11471e-07
Potri.009G055600	5.40761	1.3106e-06
Potri.008G102400	5.40523	0.00016391
Potri.014G136700	5.39838	0.00382441
Potri.018G150700	5.37543	2.55715e-06
Potri.017G086200	5.35505	0.00986724
Potri.015G142000	5.35326	2.87245e-07
Potri.010G046300	5.34937	0.00034492
Potri.003G144900	5.34383	0.000153277
Potri.011G070100	5.34228	0.000749109
Potri.005G093200	5.32367	2.24769e-07
Potri.009G153600	5.32035	0.00687152
Potri.008G114400	5.29678	2.28961e-08
Potri.T084800	5.27414	5.00256e-07
Potri.008G150200	5.2621	1.51015e-07
Potri.005G079200	5.25511	1.0165e-10
Potri.001G016300	5.2518	9.93062e-05
Potri.006G048300	5.24739	0.00274651
Potri.001G004100	5.23572	3.15999e-05
Potri.001G341500	5.22915	0.00240795
Potri.003G065400	5.22587	0.00212041
Potri.001G070900	5.22416	1.97921e-09
Potri.006G140900	5.20576	0.00165862
Potri.011G065500	5.19792	3.71047e-06
Potri.013G083600	5.18387	5.08453e-09
Potri.006G082000	5.16821	5.98816e-07
Potri.001G302500	5.15785	0.0028945
Potri.001G256300	5.1563	2.92709e-06
Potri.002G003100	5.14146	4.43748e-09
Potri.008G055400	5.11597	1.0165e-10
Potri.017G097200	5.09026	2.17023e-06
Potri.016G002500	5.06515	0.00166127
Potri.001G100100	5.02592	2.94873e-06
Potri.003G030800	5.02295	4.22417e-08
Potri.017G095000	5.02071	7.15848e-06
Potri.017G123500	5.00866	0.000210701
Potri.014G127600	4.99877	0.000788898
Potri.003G098700	4.99559	7.38232e-08
Potri.001G041600	4.97419	0.00309141
Potri.014G032700	4.97121	0.000650176
Potri.001G471400	4.9656	3.96416e-06
Potri.010G059200	4.94865	3.09597e-05
Potri.015G132600	4.94411	7.46299e-05
Potri.012G006400	4.92997	1.98036e-05
Potri.014G014100	4.8852	1.21811e-07
Potri.013G109300	4.8805	1.04799e-09
Potri.007G057300	4.88025	0.00624405
Potri.016G028200	4.86236	0.000693318
Potri.016G129100	4.861	2.29416e-08
Potri.019G076300	4.85601	7.71747e-05
Potri.001G177000	4.84516	8.14253e-11
Potri.002G167400	4.82543	2.08755e-06
Potri.004G023000	4.81812	0.000288812
Potri.003G202900	4.81652	4.2466e-07
Potri.011G031300	4.80667	0.00774662
Potri.005G003300	4.7907	3.83088e-05
Potri.003G204600	4.78891	0.00867959
Potri.015G005300	4.78746	0.00904052
Potri.004G188100	4.77835	2.60261e-05
Potri.017G145200	4.77666	6.1074e-05
Potri.014G053600	4.77432	0.000119153
Potri.010G183500	4.7682	3.46745e-05
Potri.010G163200	4.75788	8.98867e-05
Potri.004G140900	4.75726	0.00276154
Potri.003G083800	4.74893	5.0475e-07
Potri.006G242100	4.74074	3.52953e-05
Potri.014G068200	4.73583	5.40745e-06
Potri.005G003000	4.73161	0.00887864
Potri.006G162400	4.72046	0.00623649
Potri.014G128500	4.70058	6.87787e-09
Potri.013G044900	4.67601	0.00182299
Potri.001G045800	4.64574	0.000903988
Potri.017G069800	4.62605	5.62785e-08
Potri.018G007100	4.61207	2.48466e-06
Potri.001G133800	4.5976	0.000730104
Potri.010G131600	4.59745	0.000285481
Potri.003G159200	4.59418	9.4845e-05
Potri.004G017600	4.58721	9.49953e-06
Potri.002G090300	4.57621	0.00197448
Potri.011G053500	4.56071	0.000356915
Potri.002G129600	4.54616	0.0037333
Potri.001G430100	4.54164	1.55929e-07
Potri.007G022300	4.53956	7.09836e-06
Potri.014G122100	4.52681	7.503e-05
Potri.012G035400	4.52055	9.76796e-06
Potri.005G077600	4.51918	7.96451e-07
Potri.017G059500	4.51728	0.00282906
Potri.004G230900	4.51314	5.77253e-05
Potri.017G128100	4.5114	0.000300056
Potri.006G075200	4.50935	0.00694942
Potri.012G132800	4.50862	0.00628671
Potri.017G064800	4.50412	3.08127e-07
Potri.005G167400	4.49388	2.73189e-05
Potri.003G009000	4.4879	6.11446e-05
Potri.008G038300	4.48752	0.000275851
Potri.005G213300	4.45258	0.00320814
Potri.005G092400	4.44459	0.00552679
Potri.017G088700	4.44003	7.98106e-09
Potri.010G121400	4.43444	0.00900773
Potri.010G109800	4.4172	0.0097154
Potri.016G139200	4.41498	0.000280991
Potri.001G189400	4.41433	2.87249e-05
Potri.009G149000	4.41244	0.000676503
Potri.002G169600	4.39745	2.8583e-06
Potri.006G152200	4.39588	1.96525e-05
Potri.002G184900	4.38203	0.000551915
Potri.011G067400	4.35243	0.000286344
Potri.001G163100	4.35195	1.98926e-06
Potri.010G003600	4.34475	0.00187879
Potri.015G122500	4.33769	1.72499e-07
Potri.003G092600	4.33234	7.63791e-07
Potri.010G082700	4.30562	0.00360813
Potri.001G182000	4.29694	0.00382441
Potri.006G036300	4.28338	7.63881e-08
Potri.014G136800	4.27795	6.87341e-07
Potri.006G119500	4.27726	0.00431279
Potri.001G072300	4.27505	6.84631e-06
Potri.003G059200	4.26521	5.44034e-06
Potri.018G082900	4.25208	3.86047e-08
Potri.005G106400	4.24234	0.000591214
Potri.010G042200	4.23935	2.16829e-07
Potri.018G115100	4.23865	0.000724126
Potri.002G077500	4.23572	4.37963e-06
Potri.002G004300	4.21395	7.163e-05
Potri.004G059600	4.19228	0.00564797
Potri.004G092500	4.18425	0.00104713
Potri.017G088200	4.17099	0.00478387
Potri.008G082400	4.16794	0.00825765
Potri.018G069700	4.16461	0.0012792
Potri.007G131600	4.14755	5.32641e-07
Potri.016G052700	4.14265	0.00176777
Potri.017G059100	4.12521	1.97767e-08
Potri.018G114100	4.12072	2.21071e-05
Potri.010G125200	4.10042	1.53963e-05
Potri.001G161500	4.09904	0.00028681
Potri.004G233500	4.09838	0.00981595
Potri.001G275200	4.09724	0.000681551
Potri.010G122000	4.09287	3.12802e-06
Potri.007G134400	4.07859	0.000368681
Potri.009G129500	4.07387	0.000242148
Potri.002G113100	4.06961	2.14776e-08
Potri.006G069800	4.04168	1.78789e-06
Potri.014G036600	4.03849	0.00224615
Potri.016G029900	4.03716	0.00126124
Potri.019G036500	4.03455	4.69383e-06
Potri.010G191800	4.01583	2.66323e-07
Potri.002G146300	4.01544	0.00159394
Potri.006G223700	4.01203	0.000512181
Potri.005G136600	4.01021	4.53609e-06
Potri.T115200	4.00764	8.88206e-07
Potri.001G332700	4.0052	4.54389e-07
Potri.014G070000	4.00403	7.55073e-06
Potri.015G115400	4.00275	0.00158191
Potri.013G158500	4.00209	1.53963e-05
Potri.008G058700	3.99497	0.000181092
Potri.006G185500	3.98696	8.68934e-06
Potri.001G116600	3.98256	0.000171301
Potri.014G032800	3.97335	2.21068e-05
Potri.010G018000	3.95974	0.00410995
Potri.008G086900	3.95948	1.33307e-05
Potri.001G435400	3.9567	1.29519e-07
Potri.008G012000	3.95328	3.90982e-06
Potri.008G045300	3.93932	0.0070554
Potri.004G088800	3.9377	0.00051697
Potri.005G169100	3.93321	0.000101732
Potri.002G139800	3.93309	3.76959e-07
Potri.012G071900	3.92932	1.01211e-05
Potri.009G014800	3.92297	0.00875821
Potri.018G131700	3.90126	2.77342e-05
Potri.013G154800	3.89193	1.13953e-07
Potri.003G222800	3.88864	1.06247e-06
Potri.015G049100	3.88729	0.00258652
Potri.014G184200	3.88626	3.71658e-05
Potri.009G153800	3.86601	0.000269837
Potri.001G265200	3.85262	0.000132315
Potri.003G146500	3.84971	2.06916e-06
Potri.002G156800	3.84116	0.00747715
Potri.009G093500	3.83754	0.00455419
Potri.006G025300	3.83663	0.00351565
Potri.002G240100	3.83301	1.53497e-07
Potri.016G069700	3.82946	0.00441068
Potri.015G091500	3.81975	0.000124187
Potri.001G257200	3.80678	0.000239531
Potri.008G008300	3.80216	0.00382143
Potri.016G093000	3.79668	3.09645e-08
Potri.009G120800	3.79132	5.1721e-06
Potri.004G077100	3.78475	0.00795599
Potri.015G102300	3.78442	0.000368681
Potri.002G004500	3.76906	1.2248e-06
Potri.011G164900	3.76444	1.40267e-06
Potri.002G247100	3.75293	5.12427e-07
Potri.011G153700	3.74345	0.00460229
Potri.001G007100	3.7374	9.81122e-05
Potri.015G102800	3.73421	0.00224615
Potri.017G059300	3.73318	0.000109414
Potri.007G046100	3.7229	0.00996207
Potri.004G095700	3.71521	0.00182299
Potri.T169100	3.71214	0.000689929
Potri.012G057500	3.69727	1.39019e-06
Potri.014G098700	3.69403	0.00840159
Potri.006G009200	3.68297	1.20905e-05
Potri.003G192400	3.68212	0.000619074
Potri.016G115300	3.67682	0.00200831
Potri.013G020200	3.67461	0.00422882
Potri.001G175600	3.66625	0.000128326
Potri.011G158100	3.66262	0.00010137
Potri.001G407000	3.65409	6.01512e-07
Potri.001G191300	3.65051	0.00158546
Potri.005G096800	3.64809	6.49375e-06
Potri.005G077000	3.62329	7.45551e-05
Potri.001G280400	3.6179	0.00385877
Potri.001G002800	3.59861	0.000591214
Potri.019G030900	3.58916	0.00187499
Potri.010G019000	3.58736	4.34594e-07
Potri.004G078800	3.57127	6.92331e-05
Potri.004G078900	3.56827	0.000207294
Potri.002G082000	3.56752	0.00442423
Potri.004G215900	3.54298	5.03538e-05
Potri.013G069800	3.54223	2.92123e-05
Potri.007G011900	3.53946	0.000403084
Potri.002G080900	3.53515	3.74901e-05
Potri.011G164100	3.52467	0.00525257
Potri.018G062700	3.51932	5.49283e-07
Potri.001G300900	3.51905	3.14006e-06
Potri.004G172000	3.51758	5.34975e-05
Potri.008G143600	3.51184	0.000749767
Potri.012G123700	3.5035	0.0022039
Potri.011G123500	3.50273	0.00630025
Potri.T083700	3.49418	0.00411161
Potri.006G267700	3.49387	4.16467e-05
Potri.001G112200	3.4892	0.00123732
Potri.002G048500	3.47878	0.00167405
Potri.006G273800	3.46639	0.00374899
Potri.007G091600	3.46188	3.71954e-05
Potri.011G047800	3.45831	0.0021888
Potri.011G101100	3.4552	1.49269e-05
Potri.002G051400	3.44719	3.90982e-06
Potri.003G161900	3.43825	9.38401e-06
Potri.006G104100	3.42642	5.89717e-05
Potri.003G183900	3.41983	0.000130761
Potri.001G285900	3.41123	4.36635e-06
Potri.013G076800	3.40809	7.89101e-06
Potri.007G095700	3.405	0.00319527
Potri.006G139500	3.39509	1.76561e-06
Potri.003G179700	3.38451	0.000276015
Potri.005G076600	3.37821	0.000195832
Potri.013G004400	3.37212	1.2092e-06
Potri.018G142100	3.35516	0.00488269
Potri.003G097100	3.35332	6.4563e-06
Potri.008G177500	3.34972	0.00187271
Potri.017G146200	3.34621	0.000215212
Potri.004G073700	3.34134	6.87466e-06
Potri.002G258400	3.33962	0.00176344
Potri.014G024700	3.33289	0.00635094
Potri.010G082800	3.32881	0.000235107
Potri.014G153700	3.32835	5.26405e-05
Potri.005G146500	3.32407	0.00264828
Potri.001G150500	3.30454	5.48283e-06
Potri.016G041300	3.303	0.00713872
Potri.002G004200	3.28369	5.43733e-05
Potri.011G126200	3.28135	0.000168504
Potri.010G077900	3.27936	5.93709e-05
Potri.003G077200	3.27852	0.00182867
Potri.013G104700	3.27435	0.000104946
Potri.012G043900	3.2676	0.000375493
Potri.002G204000	3.25148	0.00166782
Potri.009G152800	3.25004	5.43365e-05
Potri.012G107100	3.24972	5.45721e-06
Potri.004G003900	3.24384	0.00737655
Potri.013G159200	3.2394	5.63015e-06
Potri.017G074400	3.23255	0.00968527
Potri.004G166600	3.23226	0.00112051
Potri.007G077100	3.23164	1.269e-05
Potri.003G062400	3.21923	0.00265246
Potri.001G130400	3.21666	0.000219085
Potri.005G190700	3.216	5.33775e-05
Potri.008G060600	3.2131	1.65043e-05
Potri.016G051900	3.21303	0.00206585
Potri.013G062300	3.20181	0.0017082
Potri.014G099200	3.17667	0.00107379
Potri.014G118500	3.17079	2.34839e-06
Potri.002G258100	3.16595	5.38728e-05
Potri.009G023100	3.14315	9.22939e-05
Potri.014G075800	3.13673	0.0013208
Potri.001G089100	3.13517	0.000615801
Potri.001G059300	3.13085	0.00790396
Potri.002G092700	3.12762	0.000100645
Potri.011G139500	3.10892	5.3497e-05
Potri.016G051200	3.10773	7.50773e-05
Potri.010G020600	3.10515	1.2929e-05
Potri.018G108000	3.08266	6.11264e-05
Potri.010G038400	3.07679	5.65428e-05
Potri.002G188700	3.07519	0.000561356
Potri.002G068600	3.07456	0.00031981
Potri.001G179800	3.0647	3.97476e-05
Potri.008G161600	3.06436	0.00938667
Potri.002G200000	3.06053	0.00277168
Potri.001G366500	3.05469	0.00559328
Potri.010G057700	3.04671	0.000985579
Potri.016G134900	3.04282	0.000177938
Potri.009G135300	3.04066	0.00322355
Potri.014G127200	3.03786	0.000191899
Potri.011G099800	3.00857	0.00121278
Potri.003G130900	3.00547	9.93062e-05
Potri.008G104500	3.00529	1.92218e-05
Potri.005G238600	3.00321	0.00819367
Potri.007G126400	2.98892	4.67311e-05
Potri.010G064300	2.95441	0.000596267
Potri.004G080600	2.95325	0.00654274
Potri.013G030600	2.9454	0.00151636
Potri.008G198300	2.94518	0.000755662
Potri.005G142800	2.93555	0.00702796
Potri.001G007200	2.93123	8.78073e-05
Potri.018G127400	2.92074	0.00609183
Potri.001G175000	2.92032	0.000696927
Potri.005G105600	2.9093	0.00341241
Potri.010G160500	2.90853	1.88672e-05
Potri.009G092500	2.8914	0.000679456
Potri.004G020900	2.88776	0.00581837
Potri.011G007100	2.87402	0.000575609
Potri.011G094400	2.87347	0.00834369
Potri.015G123900	2.86864	0.00882537
Potri.007G035900	2.86039	0.00120024
Potri.017G070200	2.85848	0.000173807
Potri.004G018100	2.85542	0.0080955
Potri.006G193700	2.84548	0.00195494
Potri.008G020100	2.82648	0.00304018
Potri.006G140000	2.82446	5.79582e-05
Potri.006G240600	2.81799	7.53532e-05
Potri.006G089400	2.81374	0.00592256
Potri.009G096600	2.80135	0.00194743
Potri.006G273700	2.79375	0.000518495
Potri.001G257100	2.7791	0.00104152
Potri.011G099400	2.77323	0.00702796
Potri.006G155700	2.76993	0.00391962
Potri.001G016200	2.76724	0.000846647
Potri.006G108600	2.76577	0.00260863
Potri.003G086000	2.75145	0.00014934
Potri.014G117300	2.74549	0.00148835
Potri.002G155000	2.74332	0.000573356
Potri.013G070400	2.74301	0.00264818
Potri.015G132400	2.73321	0.000584391
Potri.010G177700	2.73014	0.00316669
Potri.001G126700	2.72293	0.00658937
Potri.012G011700	2.72266	0.00531536
Potri.001G305200	2.72162	0.00299351
Potri.009G118300	2.72031	0.00314162
Potri.012G026800	2.71694	0.00663437
Potri.016G015600	2.71364	0.00316669
Potri.002G246100	2.71322	0.00033385
Potri.002G122700	2.71258	0.00442206
Potri.006G209500	2.70792	0.00356462
Potri.010G225400	2.70769	0.00354644
Potri.007G066900	2.70703	0.00536945
Potri.T169200	2.69687	0.00291741
Potri.002G109200	2.69633	0.00294531
Potri.014G047600	2.69625	0.000179973
Potri.003G037600	2.68866	0.000462544
Potri.006G159900	2.68858	0.00240411
Potri.007G039700	2.68513	0.00183346
Potri.001G022700	2.6765	0.0016627
Potri.004G213300	2.67027	0.00124894
Potri.010G219600	2.66505	0.00195922
Potri.T017600	2.66284	0.00101128
Potri.016G104500	2.65699	0.00177216
Potri.002G064000	2.6503	0.00134007
Potri.009G139300	2.64757	0.00924109
Potri.001G302400	2.64651	0.000903988
Potri.001G069200	2.64268	0.000508908
Potri.014G046000	2.64073	0.000944253
Potri.011G053300	2.63932	0.00535623
Potri.010G163100	2.63848	0.00698158
Potri.009G009800	2.62799	0.00180758
Potri.011G037000	2.62723	0.00811084
Potri.013G115000	2.62124	0.00478182
Potri.007G078400	2.61739	0.000567787
Potri.012G060200	2.61463	0.00497778
Potri.016G132200	2.60643	0.000866622
Potri.016G008800	2.60472	0.00980634
Potri.007G093300	2.60352	0.00628671
Potri.014G042000	2.60167	0.000388109
Potri.012G104400	2.59893	0.00277575
Potri.003G030900	2.59753	0.00226369
Potri.001G120900	2.58268	0.000203968
Potri.003G162400	2.57613	0.00121345
Potri.018G108600	2.57487	0.00224615
Potri.012G094900	2.5739	0.00392452
Potri.006G172800	2.57371	0.000575208
Potri.010G241300	2.57003	0.00220332
Potri.015G105300	2.56715	0.000388472
Potri.017G123600	2.56711	0.00986287
Potri.005G064000	2.56067	0.00660889
Potri.014G131800	2.55372	0.00486634
Potri.002G093500	2.54816	0.00264818
Potri.003G039400	2.54568	0.00225032
Potri.010G171700	2.53761	0.000345121
Potri.008G197000	2.53478	0.00108388
Potri.010G213200	2.53324	0.0033284
Potri.002G230600	2.5308	0.00580036
Potri.016G089000	2.52798	0.0052156
Potri.003G222400	2.52063	0.00266396
Potri.016G053600	2.52007	0.00336546
Potri.T064100	2.50808	0.000657769
Potri.002G197800	2.49938	0.00620859
Potri.003G049300	2.49442	0.0017228
Potri.011G006000	2.48289	0.000767964
Potri.005G211100	2.47243	0.00382441
Potri.013G031400	2.46895	0.00572382
Potri.017G139800	2.46712	0.00115674
Potri.004G108900	2.46301	0.00159075
Potri.001G059700	2.46227	0.00399949
Potri.001G155500	2.45809	0.000968582
Potri.010G177400	2.45328	0.00198114
Potri.006G002900	2.45248	0.00314095
Potri.001G397800	2.45075	0.00279521
Potri.005G057800	2.4488	0.00226488
Potri.T147700	2.44778	0.00752781
Potri.001G189500	2.44667	0.00376541
Potri.013G036300	2.44334	0.00606987
Potri.002G055600	2.44243	0.00349299
Potri.008G168100	2.43733	0.00151643
Potri.006G036200	2.42737	0.00418179
Potri.T017700	2.42301	0.00293211
Potri.010G073700	2.42117	0.00236365
Potri.005G200300	2.41883	0.00221921
Potri.003G135000	2.41325	0.00261723
Potri.010G004500	2.40861	0.00759443
Potri.008G163200	2.3991	0.00210009
Potri.013G104300	2.39675	0.00764119
Potri.005G160900	2.39264	0.00720512
Potri.018G090100	2.38831	0.006532
Potri.019G020000	2.38721	0.00177922
Potri.011G170000	2.38719	0.00184414
Potri.005G121200	2.38686	0.00429639
Potri.006G141700	2.37189	0.00126985
Potri.017G118100	2.36422	0.00171445
Potri.004G088600	2.34669	0.0018279
Potri.006G086000	2.3441	0.0030592
Potri.012G074900	2.33366	0.0061894
Potri.008G039200	2.32376	0.00869495
Potri.009G098100	2.30242	0.00338629
Potri.003G118400	2.29748	0.00450012
Potri.006G171800	2.2868	0.00610458
Potri.001G021600	2.28517	0.00336034
Potri.008G053500	2.28189	0.00467382
Potri.018G039000	2.2721	0.00418179
Potri.012G024400	2.27104	0.00493399
Potri.002G145900	2.26981	0.00455193
Potri.010G097800	2.25645	0.00863363
Potri.012G017100	2.2514	0.00810644
Potri.008G173100	2.24773	0.00643471
Potri.007G129700	2.24226	0.00868282
Potri.003G207100	2.23966	0.00672657
Potri.004G026100	2.23841	0.00645619
Potri.013G023200	2.2076	0.00999772
Potri.002G096900	2.1971	0.00643645
Potri.006G201400	2.19446	0.00580036
Potri.010G124000	2.16715	0.00989249
Potri.004G142000	2.14676	0.00992777
Potri.004G099100	0.431131	0.0095069
Potri.008G175000	0.428282	0.00639871
Potri.005G215700	0.423157	0.0051633
Potri.002G205400	0.422022	0.00981595
Potri.018G025500	0.421197	0.0075464
Potri.005G125800	0.421035	0.00995338
Potri.007G020800	0.4184	0.00237572
Potri.011G113000	0.417742	0.00968527
Potri.004G051800	0.415226	0.00147742
Potri.002G100500	0.408366	0.00388775
Potri.001G223900	0.407079	0.00574046
Potri.001G223800	0.403262	0.0023377
Potri.008G123500	0.394212	0.00123098
Potri.008G175100	0.388572	0.00187716
Potri.003G080600	0.380788	0.003019
Potri.013G151000	0.377187	0.00201011
Potri.002G038500	0.372421	0.00146583
Potri.003G086500	0.367447	0.00150321
Potri.019G112600	0.36565	0.00903631
Potri.001G224000	0.363713	0.00136699
Potri.003G059700	0.363166	0.000787793
Potri.T160900	0.355746	0.00965719
Potri.015G063500	0.350008	0.00834369
Potri.016G123300	0.347266	0.0054883
Potri.004G027200	0.33318	0.00828925
Potri.005G221000	0.325453	0.000259676
Potri.004G027400	0.319319	5.8565e-05
Potri.003G108300	0.318997	0.00692722
Potri.010G162300	0.317929	0.00867959
Potri.019G120600	0.314323	0.00066058
Potri.004G006800	0.305921	0.00696776
Potri.014G061500	0.305506	0.00130794
Potri.006G060700	0.303498	0.000499476
Potri.016G004500	0.301781	0.00574245
Potri.014G065900	0.301372	0.00261131
Potri.009G027500	0.293018	0.00527338
Potri.006G179300	0.291822	1.69694e-05
Potri.014G061800	0.284965	0.000469594
Potri.011G113300	0.283836	0.00625996
Potri.001G010600	0.281882	0.000577309
Potri.002G236200	0.281305	0.00488489
Potri.005G051900	0.273769	3.83011e-06
Potri.018G043500	0.268353	0.00580036
Potri.003G196700	0.250889	0.000356488
Potri.011G113100	0.231714	4.19537e-06
Potri.003G214900	0.188973	3.70511e-09
Potri.013G044500	0.176408	0.000121595
Potri.002G247600	0.142212	0.00292359
Potri.001G255100	0.141119	3.52407e-05
Potri.003G080700	0.131289	1.51121e-07
Potri.011G133600	0.0140023	0.00892944

## Sheet: Supplemental Dataset S5
Supplemental Dataset S5. Gene ID of PtrHSFB3-1, PtrMYB092, and their DEGs in secondary cell wall biosynthesis.
Cellular Bioprocess	Gene ID	Gene name
Transcription factor	Potri.006G049200	PtrHSFB3-1
Transcription factor	Potri.001G118800	PtrMYB092
Monolignol biosynthesis	Potri.006G126800	PtrPAL1
Monolignol biosynthesis	Potri.008G038200	PtrPAL2
Monolignol biosynthesis	Potri.016G091100	PtrPAL3
Monolignol biosynthesis	Potri.010G224100	PtrPAL4
Monolignol biosynthesis	Potri.010G224200	PtrPAL5
Monolignol biosynthesis	Potri.003G183900	PtrHCT1
Monolignol biosynthesis	Potri.001G042900	PtrHCT6
Monolignol biosynthesis	Potri.012G006400	PtrAldOMT2
Monolignol biosynthesis	Potri.001G304800	PtrCCoAOMT2
Monolignol biosynthesis	Potri.009G099800	PtrCCoAOMT1
Monolignol biosynthesis	Potri.001G036900	Ptr4CL3
Monolignol biosynthesis	Potri.003G188500	Ptr4CL5
Monolignol biosynthesis	Potri.003G059200	PtrCSE1
Monolignol biosynthesis	Potri.001G175000	PtrCSE2
Monolignol biosynthesis	Potri.003G181400	PtrCCR2
Monolignol biosynthesis	Potri.006G033300	PtrC3H3
Monolignol biosynthesis	Potri.013G157900	PtrC4H1
Monolignol biosynthesis	Potri.019G130700	PtrC4H2
Monolignol biosynthesis	Potri.005G117500	PtrCAld5H1
Hemicellulose biosynthesis	Potri.001G068100	PtrIRX10-1
Hemicellulose biosynthesis	Potri.010G234100	PtrCslA2
Cellulose biosynthesis	Potri.004G059600	PtCesA18
Gene IDs correspond to P. trichocarpa genome version 3.0

## Sheet: Supplemental Dataset S6
Supplemental Dataset S6. Significant gene ontology of DEGs transregulated by PtrHSFB3-1. Grey highlights represent the biological process of DEGs involved in cell wall development induced by PtrHSFB3-1 overexpression in the SDX protoplasts of P. trichocarpa.
GO term ID	Classa	GO term domainb	GO term namec	Number of DEGs with the GO ID	p-valuesd
GO:0009423	1	BP	chorismate biosynthetic process	4	0.000153
GO:0043650	2	BP	dicarboxylic acid biosynthetic process	5	0.000116
GO:0008152	7	BP	metabolic process	332	0.000225
GO:0009699	1	BP	phenylpropanoid biosynthetic process	4	0.000235
GO:0044550	2	BP	secondary metabolite biosynthetic process	5	0.000116
GO:0006558	1	BP	L-phenylalanine metabolic process	5	5.94e-05
GO:0009072	2	BP	aromatic amino acid family metabolic process	9	0.000147
GO:1902221	2	BP	erythrose 4-phosphate/phosphoenolpyruvate family amino acid metabolic process	5	5.94e-05
GO:1901606	1	BP	alpha-amino acid catabolic process	6	0.000245
GO:0035235	1	BP	ionotropic glutamate receptor signaling pathway	11	1.41e-06
GO:0007215	2	BP	glutamate receptor signaling pathway	11	1.41e-06
GO:0007166	3	BP	cell surface receptor signaling pathway	16	5.37e-05
GO:0007165	4	BP	signal transduction	52	1.54e-08
GO:0051716	5	BP	cellular response to stimulus	59	6.24e-05
GO:0050896	5	BP	response to stimulus	74	0.000153
GO:0023052	6	BP	signaling	52	1.66e-08
GO:0050794	5	BP	regulation of cellular process	126	5.29e-06
GO:0050789	5	BP	regulation of biological process	131	9.35e-06
GO:0065007	6	BP	biological regulation	142	8.92e-06
GO:0007154	7	BP	cell communication	66	9.62e-11
GO:0023052	5	BP	protein phosphorylation	85	7.54e-07
GO:0016310	1	BP	phosphorylation	94	2.26e-06
GO:0006796	2	BP	phosphate-containing compound metabolic process	116	2.59e-06
GO:0006793	3	BP	phosphorus metabolic process	116	2.75e-06
GO:0034641	1	BP	cellular nitrogen compound metabolic process	34	0.000171
GO:0051641	1	BP	cellular localization	1	0.000307
aRepresents the hierarchical class of gene ontology annotation. bBP represents biological process; cGO term names are listed in hierarchical order. dp-values of significant gene ontology are smaller than 0.05.

## Sheet: Supplemental Dataset S7
Supplemental Dataset S7. Significant gene ontology of DEGs transregulated by PtrMYB092. Grey highlights represent the biological process of DEGs involved in cell wall development induced by PtrMYB092 overexpression in the SDX protoplasts of P. trichocarpa.
GO term ID	Classa	GO term domainb	GO term namec	Number of DEGs with the GO ID	p-valuesd
GO:0009423	1	BP	chorismate biosynthetic process	6	1.74e-07
GO:0043650	2	BP	dicarboxylic acid biosynthetic process	7	2.02e-07
GO:0043648	3	BP	dicarboxylic acid metabolic process	8	0.000133
GO:0019752	4	BP	carboxylic acid metabolic process	63	2.26e-20
GO:0043436	5	BP	oxoacid metabolic process	63	3.34e-20
GO:0006082	6	BP	organic acid metabolic process	63	4.22e-20
GO:0008152	8	BP	metabolic process	288	1.31e-06
GO:0044281	7	BP	small molecule metabolic process	75	6.13e-16
GO:0046394	3	BP	carboxylic acid biosynthetic process	46	5.91e-21
GO:0016053	4	BP	organic acid biosynthetic process	46	5.91e-21
GO:0044283	5	BP	small molecule biosynthetic process	46	5.63e-17
GO:0009058	6	BP	biosynthetic process	75	0.000997
GO:0044249	5	BP	cellular biosynthetic process	69	0.00137
GO:0046417	2	BP	chorismate metabolic process	7	4.9e-08
GO:0006559	1	BP	L-phenylalanine catabolic process	6	1.74e-07
GO:0017144	3	BP	drug metabolic process	23	0.000245
GO:1902222	2	BP	erythrose 4-phosphate/phosphoenolpyruvate family amino acid catabolic process	6	1.74e-07
GO:1901606	3	BP	alpha-amino acid catabolic process	9	6.98e-08
GO:0009063	4	BP	cellular amino acid catabolic process	9	2.06e-07
GO:0046395	5	BP	carboxylic acid catabolic process	11	2.25e-08
GO:0016054	6	BP	organic acid catabolic process	11	2.25e-08
GO:0044282	7	BP	small molecule catabolic process	11	4.84e-07
GO:1901575	7	BP	organic substance catabolic process	31	0.000803
GO:1901565	3	BP	organonitrogen compound catabolic process	15	0.00135
GO:0006520	5	BP	cellular amino acid metabolic process	37	2.61e-14
GO:1901605	5	BP	alpha-amino acid metabolic process	29	3.38e-14
GO:1902221	1	BP	erythrose 4-phosphate/phosphoenolpyruvate family amino acid metabolic process	9	2.28e-10
GO:0006558	2	BP	L-phenylalanine metabolic process	9	2.28e-10
GO:0009072	3	BP	aromatic amino acid family metabolic process	17	1.77e-12
GO:0009074	2	BP	aromatic amino acid family catabolic process	6	3.07e-06
GO:1901361	3	BP	organic cyclic compound catabolic process	11	0.000697
GO:0019439	4	BP	aromatic compound catabolic process	11	0.000547
GO:0009800	3	BP	cinnamic acid biosynthetic process	5	1.99e-06
GO:0072330	3	BP	monocarboxylic acid biosynthetic process	18	3.35e-08
GO:0032787	2	BP	monocarboxylic acid metabolic process	30	7.2e-12
GO:0009699	3	BP	phenylpropanoid biosynthetic process	6	3.16e-07
GO:0009698	1	BP	phenylpropanoid metabolic process	10	8.91e-06
GO:0019748	2	BP	secondary metabolic process	10	1.65e-05
GO:0019438	3	BP	aromatic compound biosynthetic process	26	0.000832
GO:0044550	4	BP	secondary metabolite biosynthetic process	6	3.07e-06
GO:0009803	3	BP	cinnamic acid metabolic process	5	1.99e-06
GO:0042537	1	BP	benzene-containing compound metabolic process	5	7.64e-05
GO:0009094	2	BP	L-phenylalanine biosynthetic process	3	0.000477
GO:1902223	3	BP	erythrose 4-phosphate/phosphoenolpyruvate family amino acid biosynthetic process	3	0.000477
GO:1901607	3	BP	alpha-amino acid biosynthetic process	19	1.07e-09
GO:0008652	2	BP	cellular amino acid biosynthetic process	27	1.06e-14
GO:0009073	2	BP	aromatic amino acid family biosynthetic process	11	1.1e-08
GO:0006564	1	BP	L-serine biosynthetic process	4	0.000152
GO:0009070	2	BP	serine family amino acid biosynthetic process	6	0.000221
GO:0009069	3	BP	serine family amino acid metabolic process	9	2.62e-06
GO:0006563	2	BP	L-serine metabolic process	6	0.000221
GO:0006556	1	BP	S-adenosylmethionine biosynthetic process	5	4.23e-05
GO:0046500	2	BP	S-adenosylmethionine metabolic process	5	9.98e-05
GO:0006732	3	BP	coenzyme metabolic process	12	9.66e-05
GO:0006790	3	BP	sulfur compound metabolic process	13	7.21e-05
GO:0044272	2	BP	sulfur compound biosynthetic process	12	5.16e-06
GO:0009108	2	BP	coenzyme biosynthetic process	9	0.000921
GO:0006730	1	BP	one-carbon metabolic process	9	6.98e-08
GO:0006544	1	BP	glycine metabolic process	5	7.64e-05
GO:0042133	2	BP	neurotransmitter metabolic process	5	0.000163
GO:0001505	3	BP	regulation of neurotransmitter levels	5	0.000163
GO:0006098	1	BP	pentose-phosphate shunt	8	1.65e-06
GO:0051156	2	BP	glucose 6-phosphate metabolic process	8	4.85e-06
GO:0006740	2	BP	NADPH regeneration	8	1.65e-06
GO:0055114	3	BP	oxidation-reduction process	102	1.16e-10
GO:0006739	3	BP	NADP metabolic process	8	4.85e-06
GO:0009086	1	BP	methionine biosynthetic process	5	0.000375
GO:0006555	2	BP	methionine metabolic process	6	5.06e-05
GO:0000096	3	BP	sulfur amino acid metabolic process	6	0.000971
GO:0009066	3	BP	aspartate family amino acid metabolic process	7	7.75e-05
GO:0009067	2	BP	aspartate family amino acid biosynthetic process	6	0.000348
GO:0006760	1	BP	folic acid-containing compound metabolic process	5	0.000637
GO:0042558	2	BP	pteridine-containing compound metabolic process	5	0.00102
GO:0034641	3	BP	cellular nitrogen compound metabolic process	28	0.00133
GO:0006090	1	BP	pyruvate metabolic process	8	0.00091
GO:0006633	1	BP	fatty acid biosynthetic process	11	0.000284
GO:0006631	2	BP	fatty acid metabolic process	13	6.72e-05
GO:0005975	1	BP	carbohydrate metabolic process	41	0.00057
GO:0016070	1	BP	RNA metabolic process	5	0.00062
GO:0090304	2	BP	nucleic acid metabolic process	6	1.52e-05
GO:0006139	3	BP	nucleobase-containing compound metabolic process	15	0.00127
GO:0043170	3	BP	macromolecule metabolic process	82	0.00012
GO:0006412	1	BP	translation	2	0.000244
GO:0034645	2	BP	cellular macromolecule biosynthetic process	10	0.000307
GO:0009059	3	BP	macromolecule biosynthetic process	10	0.000238
GO:0043043	2	BP	peptide biosynthetic process	2	0.000165
GO:0006518	3	BP	peptide metabolic process	2	0.000118
GO:0010467	2	BP	gene expression	7	1.85e-06
aRepresents the hierarchical class of gene ontology annotation. bBP represents biological process; cGO term names are listed in hierarchical order. dp-values of significant gene ontology are smaller than 0.05.

## Sheet: Supplemental Dataset S8
Supplemental Dataset S8. Primer Sequences
Primers used for genes cloning into pENTR
Gene ID (version 3.0)	Common Name	Forward Primer Sequence	Reverse Primer Sequence
Potri.006G049200	PtrHSFB3-1	CACCGTAATATCATCCAATAATCTCCTTT	ACAGCAACAACAACAGAGAATAC
Potri.001G118800	PtrMYB092	CACCCTCTTTCTCTCCCTCCATACA	CTAGTGCTTGTGTTCCATCTC
CACC sequence was used in the primers for pENTR directional cloning
Primers used for genes cloning into pBI121
Gene ID (version 3.0)	Common Name	Forward Primer Sequence	Reverse Primer Sequence
Potri.006G049200	PtrHSFB3-1	CTAGGGATCCATGGCAGATGACAAGGGTTTA	CTAGGAGCTCTTATTGAGATAGTAAAATGGTTGCAC
Potri.001G118800	PtrMYB092	CTAGGGATCCATGGGAAGGCAACCTTGCTGT	CTAGGAGCTCCTAGTGCTTGTGTTCCATCTCTAA
CTAG sequence was protective bases in digestion of BamH I and Sac I. GGATCC and GAGCTC were recognition sequences of BamH I and Sac I enzymes, respectively.
Primers used for genes cloning into pBI121
Gene ID (version 3.0)	Common Name	Forward Primer Sequence	Reverse Primer Sequence
Potri.006G049200	PtrHSFB3-1	CTAGGGATCCATGGCAGATGACAAGGGTTTA	CTAGCTCGAGTTGAGATAGTAAAATGGTTGC
Potri.001G118800	PtrMYB092	CTAGGGATCCATGGGAAGGCAACCTTGCTGT	CTAGCTCGAGGTGCTTGTGTTCCATCTCTAA
CTAG sequence was protective bases in digestion of BamH I and Xho I. GGATCC and CTCGAG were recognition sequences of BamH I and Xho I enzymes, respectively.
Primers used for RT-qPCR
Gene ID (version 3.0)	Common Name	Forward Primer Sequence	Reverse Primer Sequence
Potri.006G049200	PtrHSFB3-1	GATGAACTTTCTTCAGGCCTGGCTT	TGGCAATAGGTGGTC
Potri.001G118800	PtrMYB092	ACAACTTTGGCCTTT	CATCGTCCGAATACA
Potri.019G010400	PtrActin	TGTTGCCCTTGACTATGAGCAGGA	ACGGAATCTCTCAGCTCCAATGGT
Potri.006G126800	PtrPAL1	CCATCCAGGTCAAATTGAGGCTGCT	ACTTCTTAGCTGCCTTCATGTAAGCT
Potri.008G038200	PtrPAL2	CCTAGAAGCCATCACCAAGTTGCTC	GTTTCTCCATTGGGTCCCACG
Potri.016G091100	PtrPAL3	CATCCAGGTCAAATTGAGGCTGCA	ACTTCTTAGCTGCCTTCATGTAAGC
Potri.010G224100	PtrPAL4	GAGATGCTGGAAGCTATCACCAAAT	GGCTCTCCATTGGGTCCAACT
Potri.010G224200	PtrPAL5	GAGATGCTGGAAGCTATCACCAAGC	GGCTCTCCATTGGGTCCAACT
Potri.013G157900	PtrC4H1	AGTGCGCCATAGACCATATCCTC	ATTGCAGCGACGTTGATGTTCTCA
Potri.019G130700	PtrC4H2	GaAATGTGCAATTGATCATATTTTG	ATTGCAGCAACATTGATGTTCTCC
Potri.006G033300	PtrC3H3	GTATGACCTTAGTGAAGACACAATCAT	CCCTTGGGTTCTTGATTAGCTC
Potri.001G036900	Ptr4CL3	ACTAGCCCATCCAGAGATATCCGA	TCATCTTCGGTGGCCTGAGACTTT
Potri.003G188500	Ptr4CL5	GTGATCATGCTCATCCTGCCAAGT	TTGGCAGCAGTAGTAATGGCACCT
Potri.003G183900	PtrHCT1	ATCAGCATGTAAGGCACGCGG	TGCCAAAGTAACCAGGTGGAAGCGT
Potri.001G042900	PtrHCT6	AGATCAACATGCAAAGCACGTGA	GCCAAAGTAACCAGGAGGGAGTTG
Potri.003G059200	PtrCSE1	GATACTGGCTGGCTGTTTCA	CATGTAGCAGCGTAAACCGT
Potri.001G175000	PtrCSE2	GGTGACATGGACAAGATTGC	AAGGCTGGTAAGCCCTTGTA
Potri.009G099800	PtrCCoAOMT1	CAGTAATTCAGAAAGCTGGTGTTGC	GCATCCACAAAGATGAAATCAAAAC
Potri.001G304800	PtrCCoAOMT2	CCTTCCAACGCCAGGAAAGAGAGTA	GTGGCCAACTTCTTGATGCCTTCCG
Potri.008G136600	PtrCCoAOMT3	TGATCGAACCTGCTGTAAAGGGCA	TGCACACAGCAACCATAGAGGACA
Potri.003G181400	PtrCCR2	CGGTGATTCAGAAAGCTGGTCTGGA	GCATCCACAAAGATGAAGTCATAAG
Potri.009G095800	PtrCAD1	GGCAAGCTGATCTTGATGGGTGTT	TCCCGGTGATTGACTTTCTCCCAA
Potri.005G117500	PtrCAld5H1	AATCCAATATAGGCAAGCCTGTGAACG	ATTTTTGGCCCCAAAAGCTGCTCTA
Potri.007G016400	PtrCAld5H2	AAGCCAATATAGGCAAGCCTGTGAATC	ATTTTTAGCCCCGAAAGCTGCTCTG
Potri.012G006400	PtrAldOMT2	TCTTGAAGAATTGCTATGACGCCT	GAATGCACTCAACAAGTATCACCTTG
Potri.002G257900	PtCesA4	GAGTTAAGGAAGATGGAGAGGTGT	TGCACTGAGGACAGGACTGGTTGC
Potri.006G181900	PtCesA7	TCGCCTTTCTCTCAGATACGAACG	TTACCCGTAACAAGAGGGGGTTCC
Potri.011G069600	PtCesA8	GTTGGCCTCTGTCTTCTCTCTTGTC	CAATCTATAGAAATGCAGGTTTCAC
Potri.018G103900	PtCesA17	CCCCTCTAGTCACGGGCAACACAC	AAGGTGCACATTGAAGCACCATCG
Potri.004G059600	PtCesA18	GTTGGCCTCTGTCTTCTCTCTTGTT	CAATCAATGGAAATGCAGGTCTCCG
Potri.010G234100	PtrCslA2	AACAAGAAGTGGGGTCTGCAA	ACCGTTGTTCGATCCTTCCAA
Potri.001G068100	PtrIRX10-1	TCTCACACCCATGGGCT	AACGCTGGAGTAACGGG
Primers used for ChIP-qPCR
Gene ID (version 3.0)	Common Name	Forward Primer Sequence		Reverse Primer Sequence	Amplified DNA Fragment From Translation Start Site (bp)
Potri.006G126800	PtrPAL1	1	TCTATTTCTATTGTCGTTTGCTTGA	AGCAGGACATTTACTTGGTTGT	-1492 to -1409
		2	CACTGGCAATCGGAGCCTAA	AGAGGTTCACAGTCTAGTAGTGAT	-1154 to -1027
		3	AGGCAATGTGACGCAATTTGT	ACTCAAAATCATAACAGTTA	-676 to -500
		4	GCCATTTTGGGAAGGTAAAA	GTGGTGAGGTTGTGGTTGGT	-360 to -250
Potri.008G038200	PtrPAL2	1	CCAGCGAAGCCTGTTCTTTTC	ATGATCCTGAGCTGTGGGTTC	-1794 to -1632
		2	ACTGCAAAAACAGTCTTGATGGAA	ATCTGAAAACGACAAAGTTTAAGAGG	-1374 to -1106
		3	TTGGGTTTGAGATGTTTGATGGAC	ATGGGTTAAACGTTGGTCTGAT	-836 to -731
		4	GTAGTGCTTATGTGCCCCCTT	TTAGGTGGGTCCAAGAATGGC	-270 to -182
Potri.016G091100	PtrPAL3	1	ATATGAGCGGCGGAGTTCTT	GCAGCACATGAACGAGATTTGA	-1948 to -1847
		2	GATAAGTTGTGGGCGTCCGT	GCCTCCTGCATGCGAAATAC	-1266 to -1098
		3	TACTTCCCTCCCCAACCTCT	TGTCCATGCCGTGTGATGAT	-662 to -526
		4	ATGACGACATGGGAGCACAA	GTGGTTGGTGAGAATCGGGA	-425 to -242
Potri.010G224100	PtrPAL4	1	ATTTGACTGGCTCGTGTGTAA	GCTGTTGGATTCAATGGAGTTTA	-1975 to -1743
		2	ACGATGGCTACACGAATGTGA	CACTGCACACCACTGTTTCTT	-1447 to -1231
		3	CCAGCCGACATGATTCTTGGA	CATGCAAGCTATTGGACTTGGG	-732 to -595
		4	GTTACATAGCATTTCCGCGTGT	ACGATCGACGGTGTCTGGATA	-499 to -337
Potri.010G224200	PtrPAL5	1	ACTTTTCATCCAGCCACACCA	TCACTCCATACACATAGTATGGTCAA	-1732 to -1550
		2	AGCCTGTAAGCTTGATMTCTCT	GCTCCCAGTATCGTGAGGTTC	-1489 to -1237
		3	GTGGCTCTGTATGCTCTGCT	CCCTGGTTCTGCCCTGATTAT	-826 to -571
		4	TGTCACAATCCCACCCATTGA	ATAGAGAAGGATGGGGTGGGT	-163 to -69
Potri.013G157900	PtrC4H1	1	GGTTTGCCAACAAAGGAAGAGA	ACGATCATGCCTTATAGCTTTGC	-1629 to -1524
		2	CCGCAGTCCATTCACAGAAG	ACAGCAACCACACTCACGAAT	-1449 to -1227
		3	TGACCTTGCAAGAAGACAAACT	TGAATCCCTCACATCAATCCAA	-872 to -633
		4	ATGACATTTTCGGCCACCAAC	CAACAGGACGAGGAGAGCTTG	-241 to -2
Potri.019G130700	PtrC4H2	1	TCGATCCGGCGATGAAAACA	TGCACATCGTACCAATATCAGC	-1911 to -1797
		2	CCTTTACGATTTAGGTGGGGGT	ACCGTTACTTTGAACGGCGTA	-1404 to -1324
		3	ATTAACCCATTAATTGTATTGAT	TCAAGAATATTCATTAATCGGG	-844 to -664
		4	AGAGAGTCGCGCTTGTATGC	TTAGGTGGACGTGTGGCTTC	-232 to -63
Potri.006G033300	PtrC3H3	1	TGGATGGTGTTAGGTGCTTCC	TGGTGGTGGTGGGTAGGTAG	-1775 to -1554
		2	TTGAGACCACGTTAGAGCCC	AGGTATCTTGATAAGTCAAACTGGA	-1433 to -1237
		3	GTGGGAGTTTGGGAGTGTGA	AGTTGCTTTTGACGGCTGGA	-992 to -762
		4	GTCGCACATCGTCCCTCAA	GTTGGTGAGTGGATTTTGTTCATT	-356 to -87
Potri.001G036900	Ptr4CL3	1	TCTAACTTTATAGGTTAAGGGA	CAACTAAAACATTGGGTGTTTTGAA	-1621 to -1511
		2	AAATTCCTCCGACGACCCATC	CATGCAACCAATCCTACAGCA	-1337 to -1245
		3	TGTGATTTCTCATGATGACGGGA	TCCGCAAAAGGGTTCGAGTT	-1066 to -1875
		4	TAACGTGGATGTGGAGAGGC	GGTTTTAATGGCGAGGAACGG	-174 to -2
Potri.003G188500	Ptr4CL5	1	GTGAAATGAAGCTCCTGCAAGT	GCATGAGCGTTCTTGTGCAATTA	-1872 to -1700
		2	TTGCATCACGGCCATACGA	TGGCAAAGTTATGTGCACTTGTT	-1197 to -1067
		3	CGACTAATTCCACGGGCCCT	CCTGCTCCCTACAGCAACAA	-1001 to -710
		4	CGGAACCCGACCCAGAATAG	AGACGGGGTTGGTGAAAGGA	-210 to -44
Potri.003G183900	PtrHCT1	1	TTCCCGAATACTTGCGCGTT	TTGATTATGTGGCTAAGGCTGT	-1641 to -1526
		2	GATCATGCTGGCCATGTGGATA	GAACCGATTTGTCTGGCGGG	-1313 to -1241
		3	TCGGTCGGTGGAGTGGTTA	TGGCCGCAGTCCTAAACAATTA	-841 to -641
		4	CATGTGCCCATTAAATCCCAGT	CCGAACTAACTTACGTCCAACT	-453 to -253
Potri.001G042900	PtrHCT6	1	CTTATACACACGCGTGCACTT	GACTCAGCGTGTAACCGAAC	-1643 to -1502
		2	GGGTTTGGTGAAATGCCAGA	AGCATCTTGACAACCCTGCAT	-1431 to -1264
		3	AGATGTGAAGTCCTCTACAACC	AGTGTTTTGAGTGCTGGGAGA	-744 to -642
		4	GTAACGCAGGGTGAGCTGAT	TCTGGCTTGTTTAGCGTGGT	-243 to -52
Potri.003G059200	PtrCSE1	1	ACCAATACAGTGAACCCGTGA	GTGGAAGGTGAGGTGGCATAA	-1758 to -1616
		2	CTGGGGAGTGGGGACTATGTA	CGAGTTTGACCGAGTGTGACT	-1335 to -1223
		3	CTTCAATTACGATCATTTTTACACCTG	AGCAACTAGAGTTTGCGTTGAA	-860 to -719
		4	TGCGGCACTTAAACAACGAAC	GGGTCCACCACTATGAGCTG	-161 to -25
Potri.001G175000	PtrCSE2	1	AGTCAACATGTAGCGGAGATTG	GCACTCTCTCTCTCACCCAC	-1536 to -1447
		2	AAAACTTTGAATTATAATTTCT	AATTAAAGGGACTTGAAGTGAG	-1234 to -1051
		3	TGAAATCAAATGAGACAGCAA	GAGAATTATCATACTAGAACTAA	-959 to -813
		4	CCGTAAGAAGCCACCTCC	TAGGATATCTATGAATACT	-279 to -9
Potri.009G099800	PtrCCoAOMT1	1	GCATACGAATCTAGAGTTTGCGGT	TTTTTGTTTCATGTTATCGGGTCA	-1776 to -1516
		2	AGATGACCCGATAACATGAAACAAA	GGGTGACAGGGAGCAAACC	-1543 to -1443
		3	CAGAGGTGGCTGCTGTCAA	TCGGCAAAAATCCAAATCCGTT	-685 to -532
		4	ACCAACTCTTGGACGTGGAG	TTGTGCTGGGCTCACCAATC	-446 to -342
Potri.001G304800	PtrCCoAOMT2	1	AGAGAGGGGAGGTTGCTGAT	TTTGGTGAGGAGAGGCTTGC	-1860 to -1578
		2	GGGGGACACTTCTTTCACGA	GCGGTTGAAACCGTGTTCTCT	-1533 to -1246
		3	CCAGACAACATTAGGAATTGTTTCA	ATGGCTGGAGTTTCAATCGC	-796 to -597
		4	ACCACTGGACAAACACCGAT	GGTTTGAGCCGGAGTAGTGG	-158 to -43
Potri.003G181400	PtrCCR2	1	TGGGTTTTTGGAACGTTAGTGAA	AGTTGCTCGGAGAAAGGGTTA	-1818 to -1528
		2	GCCATTAGCCTCCCTCTCATTT	AACGACAGCTAACCAGACGG	-1333 to -1196
		3	CCCTTACATACGGGCTCTCC	CAAGAGTGCCAGGGTTCTCA	-854 to -629
		4	AAAATGAAGTGGGGGTAGGCG	CGGTTCGGTTCGGTTTTGATTT	-378 to -129
Potri.005G117500	PtrCAld5H1	1	AAGTAGTTTGCCATT	CAAGTCATTTTCGTG	-1802 to -1531
		2	TGGTTCCAATGTCTAACCACGA	GAGGTTCCATGCAAGTTCTGC	-1563 to -1413
		3	CTGGGTAGGTAGCTGGCTCA	GCTGACTTCATTTCACGGCA	-1273 to -1105
		4	CGTATGCGTTCCCAGTGTGT	TTGGAAGGTTTCGTATCCAATTCGT	-408 to -293
Potri.012G006400	PtrAldOMT2	1	CAGTCATGTTACACCCCCGC	AACAATTGCTTACGCGCACC	-1909 to -1811
		2	AGGTTGATCTAGTCAATTCAAGAG	ACATGATTGTGTTAGGAGTTTGGT	-1468 to -1320
		3	TTGTGCTTCTTCTTTTTCTCGATC	CCAACCCACTATATAGCACGAA	-849 to -703
		4	CATATTAAAACAATCTATATACCT	TCCTAGAACTGACTCCCTACCT	-205 to -5
Potri.004G059600	PtCesA18	1	TGGGTTTTTGGAACGTTAGTGAA	AGTTGCTCGGAGAAAGGGTTA	-1818 to -1528
		2	GCCATTAGCCTCCCTCTCATTT	AACGACAGCTAACCAGACGG	-1333 to -1196
		3	CCCTTACATACGGGCTCTCC	CAAGAGTGCCAGGGTTCTCA	-854 to -629
		4	AAAATGAAGTGGGGGTAGGCG	CGGTTCGGTTCGGTTTTGATTT	-378 to -129
Potri.001G068100	PtrIRX10-1	1	AAGTAGTTTGCCATT	CAAGTCATTTTCGTG	-1802 to -1531
		2	TGGTTCCAATGTCTAACCACGA	GAGGTTCCATGCAAGTTCTGC	-1563 to -1413
		3	CTGGGTAGGTAGCTGGCTCA	GCTGACTTCATTTCACGGCA	-1273 to -1105
		4	CGTATGCGTTCCCAGTGTGT	TTGGAAGGTTTCGTATCCAATTCGT	-408 to -293
Potri.010G234100	PtrCslA2	1	CAGTCATGTTACACCCCCGC	AACAATTGCTTACGCGCACC	-1909 to -1811
		2	AGGTTGATCTAGTCAATTCAAGAG	ACATGATTGTGTTAGGAGTTTGGT	-1468 to -1320
		3	TTGTGCTTCTTCTTTTTCTCGATC	CCAACCCACTATATAGCACGAA	-849 to -703
		4	CATATTAAAACAATCTATATACCT	TCCTAGAACTGACTCCCTACCT	-205 to -5
